# Supplementary material for: A decade of genomic history for healthcare-associated Enterococcus faecium in the United Kingdom and Ireland
Source: Genome Res. 2016 Oct;26(10):1388–96. doi: 10.1101/gr.204024.116 (PMC5052055; doi:10.1101/gr.204024.116)
Supplement: Supplemental Material [file supp_gr.204024.116_Supplemental_File_S1.zip]

Archive with 161 entries (127 files):
- mlst_check-master/
- mlst_check-master/.gitignore
- mlst_check-master/.travis.yml
- mlst_check-master/AUTHORS
- mlst_check-master/dist.ini
- mlst_check-master/GPL-LICENSE
- mlst_check-master/INSTALL
- mlst_check-master/install_dependencies.sh
- mlst_check-master/README.md
- mlst_check-master/weaver.ini
- mlst_check-master/bin/
- mlst_check-master/bin/download_fasta_database
- mlst_check-master/bin/download_mlst_databases
- mlst_check-master/bin/get_emm_sequence_type
- mlst_check-master/bin/get_sequence_type
- mlst_check-master/lib/
- mlst_check-master/lib/.DS_Store
- mlst_check-master/lib/Bio/
- mlst_check-master/lib/Bio/MLST/
- mlst_check-master/lib/Bio/MLST/Check.pm
- mlst_check-master/lib/Bio/MLST/CheckMultipleSpecies.pm
- mlst_check-master/lib/Bio/MLST/CompareAlleles.pm
- mlst_check-master/lib/Bio/MLST/Databases.pm
- mlst_check-master/lib/Bio/MLST/DatabaseSettings.pm
- mlst_check-master/lib/Bio/MLST/FilterAlleles.pm
- mlst_check-master/lib/Bio/MLST/NormaliseFasta.pm
- mlst_check-master/lib/Bio/MLST/OutputFasta.pm
- mlst_check-master/lib/Bio/MLST/ProcessFasta.pm
- mlst_check-master/lib/Bio/MLST/SearchForFiles.pm
- mlst_check-master/lib/Bio/MLST/SequenceType.pm
- mlst_check-master/lib/Bio/MLST/Types.pm
- mlst_check-master/lib/Bio/MLST/Blast/
- mlst_check-master/lib/Bio/MLST/Blast/BlastN.pm
- mlst_check-master/lib/Bio/MLST/Blast/Database.pm
- mlst_check-master/lib/Bio/MLST/CDC/
- mlst_check-master/lib/Bio/MLST/CDC/Convert.pm
- mlst_check-master/lib/Bio/MLST/Download/
- mlst_check-master/lib/Bio/MLST/Download/Database.pm
- mlst_check-master/lib/Bio/MLST/Download/Databases.pm
- mlst_check-master/lib/Bio/MLST/Download/Downloadable.pm
- mlst_check-master/lib/Bio/MLST/Spreadsheet/
- mlst_check-master/lib/Bio/MLST/Spreadsheet/File.pm
- mlst_check-master/lib/Bio/MLST/Spreadsheet/Row.pm
- mlst_check-master/lib/Bio/MLST/Validate/
- mlst_check-master/lib/Bio/MLST/Validate/Executable.pm
- mlst_check-master/lib/Bio/MLST/Validate/File.pm
- mlst_check-master/lib/Bio/MLST/Validate/Resource.pm
- mlst_check-master/t/
- mlst_check-master/t/FilterAlleles.t
- mlst_check-master/t/Blast/
- mlst_check-master/t/Blast/BlastN.t
- mlst_check-master/t/Blast/Database.t
- mlst_check-master/t/CDC/
- mlst_check-master/t/CDC/Convert.t
- mlst_check-master/t/data/
- mlst_check-master/t/data/abc.fas
- mlst_check-master/t/data/adk.tfa
- mlst_check-master/t/data/adk_99_percent.tfa
- mlst_check-master/t/data/adk_contamination.tfa
- mlst_check-master/t/data/adk_imperfect.tfa
- mlst_check-master/t/data/adk_imperfect_contamination.tfa
- mlst_check-master/t/data/adk_less_than_95_percent.tfa
- mlst_check-master/t/data/adk_top_hit_low_hit.tfa
- mlst_check-master/t/data/adk_truncation.tfa
- mlst_check-master/t/data/adk_two_imperfect_contamination.tfa
- mlst_check-master/t/data/bbb.fas
- mlst_check-master/t/data/bordetella.txt
- mlst_check-master/t/data/ccc.fas
- mlst_check-master/t/data/CDC_emmST_partial.tfa
- mlst_check-master/t/data/contigs.fa
- mlst_check-master/t/data/contigs_check_concat_allele_order.fa
- mlst_check-master/t/data/contigs_missing_locus.fa
- mlst_check-master/t/data/contigs_near_match.fa
- mlst_check-master/t/data/contigs_novel.fa
- mlst_check-master/t/data/contigs_one_unknown.tfa
- mlst_check-master/t/data/contigs_pipe_character_in_seq_name.fa
- mlst_check-master/t/data/ddd.fas
- mlst_check-master/t/data/eee.fas
- mlst_check-master/t/data/efg.fas
- mlst_check-master/t/data/expected_concatenated_alleles.fa
- mlst_check-master/t/data/expected_mlst_results.allele.csv
- mlst_check-master/t/data/expected_mlst_results.genomic.csv
- mlst_check-master/t/data/expected_multi_mlst_results.allele.csv
- mlst_check-master/t/data/expected_multi_mlst_results.genomic.csv
- mlst_check-master/t/data/expected_sorted_concatenated_alleles.fa
- mlst_check-master/t/data/expected_sorted_mlst_results.allele.csv
- mlst_check-master/t/data/expected_sorted_mlst_results.genomic.csv
- mlst_check-master/t/data/expected_Streptococcus_pyogenes_emmST.allele.csv
- mlst_check-master/t/data/expected_Streptococcus_pyogenes_emmST.genomic.csv
- mlst_check-master/t/data/expected_Streptococcus_pyogenes_emmST_alleles.fa
- mlst_check-master/t/data/expected_Streptococcus_pyogenes_emmST_alleles_with_unknown.fa
- mlst_check-master/t/data/expected_three_concatenated_alleles.fa
- mlst_check-master/t/data/expected_three_concatenated_alleles.phylip
- mlst_check-master/t/data/expected_three_contigs_one_unknown.unknown_allele.adk-2~.fa
- mlst_check-master/t/data/expected_three_contigs_one_unknown.unknown_allele.recA-1~.fa
- mlst_check-master/t/data/expected_three_mlst_best_results.allele.csv
- mlst_check-master/t/data/gdh_fake_blast_output.sh
- mlst_check-master/t/data/expected_three_mlst_best_results.genomic.csv
- mlst_check-master/t/data/expected_three_mlst_results.allele.csv
- mlst_check-master/t/data/expected_three_mlst_results.genomic.csv
- mlst_check-master/t/data/expected_two_concatenated_alleles.fa
- mlst_check-master/t/data/expected_two_mlst_results.allele.csv
- mlst_check-master/t/data/expected_two_mlst_results.genomic.csv
- mlst_check-master/t/data/homo_sapiens.txt
- mlst_check-master/t/data/missing_web_database.xml
- mlst_check-master/t/data/overall_databases.xml
- mlst_check-master/t/data/Pediococcus_pentosaceus_filtering.xml
- mlst_check-master/t/data/purA.tfa
- mlst_check-master/t/data/recA.tfa
- mlst_check-master/t/data/Streptococcus_pyogenes_emmST_contigs.fa
- mlst_check-master/t/data/Streptococcus_pyogenes_emmST_unknown.fa
- mlst_check-master/t/data/databases/
- mlst_check-master/t/data/databases/Escherichia_coli_1/
- mlst_check-master/t/data/databases/Escherichia_coli_1/alleles/
- mlst_check-master/t/data/databases/Escherichia_coli_1/alleles/adk.tfa
- mlst_check-master/t/data/databases/Escherichia_coli_1/alleles/purA.tfa
- mlst_check-master/t/data/databases/Escherichia_coli_1/alleles/recA.tfa
- mlst_check-master/t/data/databases/Escherichia_coli_1/profiles/
- mlst_check-master/t/data/databases/Escherichia_coli_1/profiles/escherichia_coli.txt
- mlst_check-master/t/data/databases/Helicobacter_pylori/
- mlst_check-master/t/data/databases/Helicobacter_pylori/alleles/
- mlst_check-master/t/data/databases/Helicobacter_pylori/alleles/atpA.tfa
- mlst_check-master/t/data/databases/Helicobacter_pylori/alleles/efp.tfa
- mlst_check-master/t/data/databases/Helicobacter_pylori/alleles/mutY.tfa
- mlst_check-master/t/data/databases/Helicobacter_pylori/profiles/
- mlst_check-master/t/data/databases/Helicobacter_pylori/profiles/hpylori.txt
- mlst_check-master/t/data/databases/Streptococcus_pyogenes/
- mlst_check-master/t/data/databases/Streptococcus_pyogenes/profiles/
- mlst_check-master/t/data/databases/Streptococcus_pyogenes/profiles/spyogenes.txt
- mlst_check-master/t/data/databases/Streptococcus_pyogenes_emmST/
- mlst_check-master/t/data/databases/Streptococcus_pyogenes_emmST/alleles/
- mlst_check-master/t/data/databases/Streptococcus_pyogenes_emmST/alleles/emmST.tfa
- mlst_check-master/t/data/databases/Streptococcus_pyogenes_emmST/profiles/
- mlst_check-master/t/data/databases/Streptococcus_pyogenes_emmST/profiles/Streptococcus_pyogenes_emmST.txt
- mlst_check-master/t/data/fake_executables/
- mlst_check-master/t/data/fake_executables/another_executable.sh
- mlst_check-master/t/data/fake_executables/executable.sh
- mlst_check-master/t/data/fake_executables/not_executable.sh
- mlst_check-master/t/Download/
- mlst_check-master/t/Download/Database.t
- mlst_check-master/t/Download/Databases.t
- mlst_check-master/t/Download/Database_fails.t
- mlst_check-master/t/Download/Database_succeeds.t
- mlst_check-master/t/Input/
- mlst_check-master/t/Input/NormaliseFasta.t
- mlst_check-master/t/Output/
- mlst_check-master/t/Output/Databases.t
- mlst_check-master/t/Output/MultipleFastas.t
- mlst_check-master/t/Output/MultipleSpecies.t
- mlst_check-master/t/Output/OutputFasta.t
- mlst_check-master/t/Output/SpreadsheetRow.t
- mlst_check-master/t/Overall/
- mlst_check-master/t/Overall/CheckAllModulesCompile.t
- mlst_check-master/t/SequenceTypes/
- mlst_check-master/t/SequenceTypes/CompareAlleles.t
- mlst_check-master/t/SequenceTypes/SearchForFiles.t
- mlst_check-master/t/SequenceTypes/SequenceType.t
- mlst_check-master/t/Settings/
- mlst_check-master/t/Settings/DatabaseSettings.t
- mlst_check-master/t/Validate/
- mlst_check-master/t/Validate/Executable.t
