# Supplementary material for: A decade of genomic history for healthcare-associated Enterococcus faecium in the United Kingdom and Ireland
Source: Genome Res. 2016 Oct;26(10):1388–96. doi: 10.1101/gr.204024.116 (PMC5052055; doi:10.1101/gr.204024.116)
Supplement: Supplemental Material [file supp_gr.204024.116_Supplemental_File_S1.zip › mlst_check-master/dist.ini]

name    = Bio-MLST-Check
author  = Andrew J. Page <ap13@sanger.ac.uk>
license = GPL_3
copyright_holder = Wellcome Trust Sanger Institute
copyright_year   = 2012

[MetaResources]
homepage        = http://www.sanger.ac.uk/
repository.web  = https://github.com/sanger-pathogens/mlst_check
repository.url  = https://github.com/sanger-pathogens/mlst_check.git
repository.type = git

[RequiresExternal]
requires = blastn
requires = makeblastdb

[@Starter]
[AutoPrereqs]
[AutoVersion]
major = 2
format = {{ $major }}.1.{{ cldr('yyDDDHH') }} ; you can update the minor version here
[PkgVersion]
[PodWeaver]
format = {{ cldr('yyyyMMdd') }}.{{ cldr('HHmm') }}
