# Supplementary material for: A decade of genomic history for healthcare-associated Enterococcus faecium in the United Kingdom and Ireland
Source: Genome Res. 2016 Oct;26(10):1388–96. doi: 10.1101/gr.204024.116 (PMC5052055; doi:10.1101/gr.204024.116)
Supplement: Supplemental Material [file supp_gr.204024.116_Supplemental_File_S1.zip › mlst_check-master/INSTALL]

NCBI Blast+
============
Download and install NCBI Blast+ (min version 2.25)
ftp://ftp.ncbi.nlm.nih.gov/blast/executables/blast+/LATEST/


Bio::MLST::Check
===================

Using CPAN (recommended)
----------
cpan Bio::MLST::Check

The old way (not recommended)
----------
Download the tar.gz file from CPAN.
Unzip
cd Bio-MLST-check-xxxxx
perl Makefile.PL
make
make test
make install


Check it works
==============
bash
export MLST_DATABASES=~/MLST_databases
download_mlst_databases
get_sequence_type -s "Streptococcus pneumoniae" example_assembly.fasta
