# Supplementary material for: A decade of genomic history for healthcare-associated Enterococcus faecium in the United Kingdom and Ireland
Source: Genome Res. 2016 Oct;26(10):1388–96. doi: 10.1101/gr.204024.116 (PMC5052055; doi:10.1101/gr.204024.116)
Supplement: Supplemental Material [file supp_gr.204024.116_Supplemental_File_S1.zip › mlst_check-master/bin/download_fasta_database]

#!/usr/bin/env perl
package Bio::MLST::Bin::Download;

# ABSTRACT: Downloads all the MLST databases to disk. It requires access to the Internet.
# PODNAME: download_mlst_databases
=head1 SYNOPSIS

Downloads all the MLST databases to disk. It requires access to the Internet.

    # download everything with defaults
    download_mlst_databases

    # print version information
    download_mlst_databases -v

    # XML file containing details of the MLST databases (from pubmlst)
    download_mlst_databases -c my_config_file.json
 
    # Pass in a different url to download
    download_mlst_databases -u http://example.com/myfasta.fa

    # destination base directory defaults to the environment variable \$MLST_DATABASES
    download_mlst_databases -b /path/to/destination

=cut

BEGIN { unshift( @INC, '../lib' ) }
use lib "/software/pathogen/internal/prod/lib";
use Moose;
use Getopt::Long;
use Bio::MLST::CDC::Convert;

my ($config_file, $base_directory,$url, $species,$gene_name, $help, $version);

GetOptions ('u|url=s'            => \$url,
            'b|base_directory=s' => \$base_directory,
            's|species=s',       => \$species,
            'g|gene_name=s',     => \$gene_name,
            'h|help'             => \$help,
            'v|version'          => \$version,
);

(! $version ) or die "$0 version " . Bio::MLST::Bin::Download->VERSION . "\n";

(! $help)or die <<USAGE;
Usage: $0 [options]
Downloads all the MLST databases to disk

# download everything with defaults
download_mlst_databases

# print version information
download_mlst_databases -v

# XML file containing details of the MLST databases (from pubmlst)
download_mlst_databases -c my_config_file.json

# Pass in a different url to download
download_mlst_databases -u http://example.com/myfasta.fa

# destination base directory defaults to the environment variable \$MLST_DATABASES
download_mlst_databases -b /path/to/destination

USAGE
;

$base_directory ||= $ENV{MLST_DATABASES};
$base_directory ||= '/lustre/scratch108/pathogen/pathpipe/mlst';
$url  ||= 'ftp://ftp.cdc.gov/pub/infectious_diseases/biotech/tsemm/tofasta.tfa';
$species     ||= 'Streptococcus pyogenes emm';
$gene_name   ||= 'emm';

my $convert_fasta = Bio::MLST::CDC::Convert->new(
  species        => $species,
  input_file     => $url,
  gene_name      => $gene_name,
  base_directory => $base_directory
  );
$convert_fasta->create_mlst_files();
