# Supplementary material for: A decade of genomic history for healthcare-associated Enterococcus faecium in the United Kingdom and Ireland
Source: Genome Res. 2016 Oct;26(10):1388–96. doi: 10.1101/gr.204024.116 (PMC5052055; doi:10.1101/gr.204024.116)
Supplement: Supplemental Material [file supp_gr.204024.116_Supplemental_File_S1.zip › mlst_check-master/bin/get_emm_sequence_type]

#!/usr/bin/env perl
package Bio::MLST::Bin::GetEmmSequenceType;

# ABSTRACT: Given an assembly find the MLST sequence type of the emm gene from the CDC.
# PODNAME: get_emm_sequence_type
=head1 SYNOPSIS

Given Fasta files and a Species regex, lookup the relevant MLST database and output the sequence type to a file.
It requires NBCI Blast+ to be available in your PATH.

   # Basic usage, sequence type result written to my_assembly.fa.st
   get_emm_sequence_type my_assembly.fa

   # Multiple fasta files
   get_emm_sequence_type myfasta.fa anotherfasta.fa yetanother.fa

   # Split into 8 parallel processes (much faster), default is 2
   get_emm_sequence_type -d 8 *.fa

   # output a fasta file with the concatenated alleles and unknown sequences
   get_emm_sequence_type -c  my_assembly.fa

   # output a phylip file with the concatenated alleles and unknown sequences
   get_emm_sequence_type -y  my_assembly.fa

   # Specify an output directory
   get_emm_sequence_type  -o /path/to/results my_assembly.fa

   # This help message
   get_emm_sequence_type -h

   # print version
   get_emm_sequence_type -v

=cut


BEGIN { unshift( @INC, '../lib' ) }
use lib "/software/pathogen/internal/prod/lib";
use Moose;
use Getopt::Long;
use Cwd;
use Bio::MLST::Check;
use Bio::MLST::Databases;
use Bio::MLST::Validate::Executable;
use Bio::MLST::SearchForFiles;
use Bio::MLST::CheckMultipleSpecies;

my ($species, $output_fasta_files, $output_directory, $output_phylip_files, $available_databases, $base_directory, $makeblastdb_exec, $blastn_exec, $spreadsheet_basename,$parallel_processes, $help, $version);

GetOptions ('s|species=s'              => \$species,
            'o|output_directory=s'     => \$output_directory,
            'c|output_fasta_files'     => \$output_fasta_files,
            'y|output_phylip_files'    => \$output_phylip_files,
            'a|available_databases'    => \$available_databases,
            'b|mlst_base_directory=s'  => \$base_directory,
            'm|makeblastdb_exec=s'     => \$makeblastdb_exec,
            'n|blastn_exec=s'          => \$blastn_exec,
            'p|spreadsheet_basename=s' => \$spreadsheet_basename,
            'd|parallel_processes=i'   => \$parallel_processes,
            'h|help'                   => \$help,
            'v|version'                => \$version,
);

(! $version ) or die "$0 version " . Bio::MLST::Bin::GetEmmSequenceType->VERSION . "\n";

( ((@ARGV > 0) || (defined($available_databases))) && ! $help ) or die <<USAGE;
Usage: $0 [options]

# Basic usage, sequence type result written to my_assembly.fa.st
get_emm_sequence_type my_assembly.fa

# Multiple fasta files
get_emm_sequence_type myfasta.fa anotherfasta.fa yetanother.fa

# Split into 8 parallel processes (much faster), default is 2
get_emm_sequence_type -d 8 *.fa

# output a fasta file with the concatenated alleles and unknown sequences
get_emm_sequence_type -c  my_assembly.fa

# output a phylip file with the concatenated alleles and unknown sequences
get_emm_sequence_type -y  my_assembly.fa

# Specify an output directory
get_emm_sequence_type  -o /path/to/results my_assembly.fa

# This help message
get_emm_sequence_type -h

# print version
get_emm_sequence_type -v

USAGE
;

$base_directory ||= $ENV{MLST_DATABASES};
$base_directory ||= '/lustre/scratch108/pathogen/pathpipe/mlst';

# Multiple versions of blast lying around, so use a particular one if possible
# Warns if the user's preferred executable cannot be found; errors if defaults are also missing
my $validator = Bio::MLST::Validate::Executable->new();
$makeblastdb_exec = $validator->preferred_executable($makeblastdb_exec,
                                                     ['/software/pubseq/bin/ncbi-blast-2.2.28+/bin/makeblastdb',
                                                      'makeblastdb']);
$blastn_exec = $validator->preferred_executable($blastn_exec,
                                                ['/software/pubseq/bin/ncbi-blast-2.2.28+/bin/blastn',
                                                 'blastn']);

$spreadsheet_basename ||= 'emm_results';
$output_directory    ||= getcwd;
$output_fasta_files  ||= 0;
$output_phylip_files ||= 0;
$parallel_processes  ||= 2;
$species ||= 'Streptococcus pyogenes emm';

my $multiple_fastas = Bio::MLST::Check->new(
  species               => $species,
  base_directory        => $base_directory,
  raw_input_fasta_files => \@ARGV,
  makeblastdb_exec      => $makeblastdb_exec,
  blastn_exec           => $blastn_exec,
  output_directory      => $output_directory,
  output_fasta_files    => $output_fasta_files,
  spreadsheet_basename  => $spreadsheet_basename,
  parallel_processes    => $parallel_processes,
  output_phylip_files   => $output_phylip_files,
  show_contamination_instead_of_alt_matches => 0
);
$multiple_fastas->create_result_files;
