# Supplementary material for: A decade of genomic history for healthcare-associated Enterococcus faecium in the United Kingdom and Ireland
Source: Genome Res. 2016 Oct;26(10):1388–96. doi: 10.1101/gr.204024.116 (PMC5052055; doi:10.1101/gr.204024.116)
Supplement: Supplemental Material [file supp_gr.204024.116_Supplemental_File_S1.zip › mlst_check-master/lib/Bio/MLST/Types.pm]

package Bio::MLST::Types;
# ABSTRACT: Moose types to use for validation.

=head1 SYNOPSIS

Moose types to use for validation.

=cut

use Moose;
use Moose::Util::TypeConstraints;
use Bio::MLST::Validate::Executable;
use Bio::MLST::Validate::File;
use Bio::MLST::Validate::Resource;

subtype 'Bio::MLST::Executable',
  as 'Str',
  where { Bio::MLST::Validate::Executable->new()->does_executable_exist($_) };

subtype 'Bio::MLST::File',
  as 'Str',
  where { Bio::MLST::Validate::File->new()->does_file_exist($_) };

subtype 'Bio::MLST::Resource',
  as 'Str',
  where { Bio::MLST::Validate::Resource->new()->does_resource_exist($_) };

no Moose;
no Moose::Util::TypeConstraints;
__PACKAGE__->meta->make_immutable;
1;
