# Supplementary material for: A decade of genomic history for healthcare-associated Enterococcus faecium in the United Kingdom and Ireland
Source: Genome Res. 2016 Oct;26(10):1388–96. doi: 10.1101/gr.204024.116 (PMC5052055; doi:10.1101/gr.204024.116)
Supplement: Supplemental Material [file supp_gr.204024.116_Supplemental_File_S1.zip › mlst_check-master/lib/Bio/MLST/Download/Downloadable.pm]

package Bio::MLST::Download::Downloadable;
# ABSTRACT: Moose Role to download everything data

=head1 SYNOPSIS

Moose Role to download everything data

   with 'Bio::MLST::Download::Downloadable';

=head1 SEE ALSO

=for :list
* L<Bio::MLST::Download::Database>
* L<Bio::MLST::Download::Databases>

=cut


use Moose::Role;
use File::Copy;
use File::Basename;
use LWP::Simple;
use File::Path 2.06 qw(make_path);

sub _download_file
{
  my ($self, $filename,$destination_directory) = @_;
  
  # copy if its on the same filesystem
  if(-e $filename)
  {
    copy($filename, $destination_directory);
  }
  else
  {
    my $status = getstore($filename, join('/',($destination_directory,$self->_get_filename_from_url($filename))));
    die "Something went wrong, got a $status status code" if is_error($status);
  }
  1;
}

sub _get_filename_from_url
{
  my ($self, $filename) = @_;
  if($filename =~ m!/([^/]+)$!)
  {
    return $1;
  }
  
  return int(rand(10000)).".tfa";
}

sub _build_destination_directory
{
  my ($self) = @_;
  my $destination_directory = join('/',($self->base_directory,$self->_sub_directory));
  make_path($destination_directory);
  make_path(join('/',($destination_directory,'alleles')));
  make_path(join('/',($destination_directory,'profiles')));
  return $destination_directory;
}

sub _sub_directory
{
  my ($self) = @_;
  my $combined_name = join('_',($self->species));
  $combined_name =~ s!\.$!!gi;
  $combined_name =~ s!\W!_!gi;
  return $combined_name;
}

no Moose;
1;
