# Supplementary material for: A decade of genomic history for healthcare-associated Enterococcus faecium in the United Kingdom and Ireland
Source: Genome Res. 2016 Oct;26(10):1388–96. doi: 10.1101/gr.204024.116 (PMC5052055; doi:10.1101/gr.204024.116)
Supplement: Supplemental Material [file supp_gr.204024.116_Supplemental_File_S1.zip › mlst_check-master/lib/Bio/MLST/Spreadsheet/File.pm]

package Bio::MLST::Spreadsheet::File;
# ABSTRACT: Create a file representation of the ST results for multiple fasta files.

=head1 SYNOPSIS

Create a file representation of the ST results for multiple fasta files.

   use Bio::MLST::Spreadsheet::File;
   my $spreadsheet = Bio::MLST::Spreadsheet::File->new(
     spreadsheet_rows => [],
     output_directory => '/path/to/outputdir',
     spreadsheet_basename => 'abc'
   );
   
   $spreadsheet->create();

=method create

Create a spreadsheet file of results.

=head1 SEE ALSO

=for :list
* L<Bio::MLST::Spreadsheet::Row>

=cut

use Moose;
use Text::CSV;
use Bio::MLST::Spreadsheet::Row;

has 'spreadsheet_allele_numbers_rows'      => ( is => 'ro', isa => 'ArrayRef', required => 1 ); 
has 'spreadsheet_genomic_rows'             => ( is => 'ro', isa => 'ArrayRef', required => 1 ); 
has 'output_directory'      => ( is => 'ro', isa => 'Str', required => 1 ); 
has 'spreadsheet_basename'  => ( is => 'ro', isa => 'Str', required => 1 ); 

has 'header'           => ( is => 'ro', isa => 'ArrayRef', required => 1 ); 

sub create
{
  my($self) = @_;
  my $base_spreadsheet_name = join('/',($self->output_directory, $self->spreadsheet_basename));
  
  open(my $allele_fh,'+>', $base_spreadsheet_name.".allele.csv");
  open(my $genomic_fh,'+>', $base_spreadsheet_name.".genomic.csv");
  
  my $allele_csv = Text::CSV->new({sep_char=>"\t", always_quote=>1, eol=>"\r\n"});
  my $genomic_csv = Text::CSV->new({sep_char=>"\t", always_quote=>1, eol=>"\r\n"});
  
  $allele_csv->print ($allele_fh, $_) for $self->header;
  $genomic_csv->print ($genomic_fh, $_) for $self->header;
  
  for my $row (@{$self->spreadsheet_allele_numbers_rows})
  {
    $allele_csv->print ($allele_fh, $_) for $row;
  }
  for my $row (@{$self->spreadsheet_genomic_rows})
  {
    $genomic_csv->print ($genomic_fh, $_) for $row;
  }
  close($allele_fh);
  close($genomic_fh);
}


no Moose;
__PACKAGE__->meta->make_immutable;
1;
