# Supplementary material for: A decade of genomic history for healthcare-associated Enterococcus faecium in the United Kingdom and Ireland
Source: Genome Res. 2016 Oct;26(10):1388–96. doi: 10.1101/gr.204024.116 (PMC5052055; doi:10.1101/gr.204024.116)
Supplement: Supplemental Material [file supp_gr.204024.116_Supplemental_File_S1.zip › mlst_check-master/lib/Bio/MLST/Validate/File.pm]

package Bio::MLST::Validate::File;
# ABSTRACT: Check to see if a file exists. For validation when classes have input files.

=head1 SYNOPSIS

Check to see if a file exists. For validation when classes have input files.

=method does_file_exist

Check to see if a file exists. For validation when classes have input files.

=cut

use Moose;

sub does_file_exist
{
  my($self, $file) = @_;
  return 1 if(-e $file);
  
  return 0;
}

no Moose;
__PACKAGE__->meta->make_immutable;
1;
