# Supplementary material for: A decade of genomic history for healthcare-associated Enterococcus faecium in the United Kingdom and Ireland
Source: Genome Res. 2016 Oct;26(10):1388–96. doi: 10.1101/gr.204024.116 (PMC5052055; doi:10.1101/gr.204024.116)
Supplement: Supplemental Material [file supp_gr.204024.116_Supplemental_File_S1.zip › mlst_check-master/t/FilterAlleles.t]

#!/usr/bin/env perl
use strict;
use warnings;

BEGIN { unshift(@INC, './lib') }
BEGIN {
    use Test::Most;
    use_ok('Bio::MLST::FilterAlleles', qw(only_keep_alleles));
}

use Bio::MLST::FilterAlleles qw(only_keep_alleles);

my $potential_alleles = ['abc', 'def'];
my $expected_alleles = ['abc', 'def'];

is_deeply(only_keep_alleles($potential_alleles), $expected_alleles, "They were all alleles");

$potential_alleles = ['abc', 'def', 'clonal_complex'];
$expected_alleles = ['abc', 'def'];

is_deeply(only_keep_alleles($potential_alleles), $expected_alleles, "There is a clonal_complex");

done_testing();
