# Supplementary material for: A decade of genomic history for healthcare-associated Enterococcus faecium in the United Kingdom and Ireland
Source: Genome Res. 2016 Oct;26(10):1388–96. doi: 10.1101/gr.204024.116 (PMC5052055; doi:10.1101/gr.204024.116)
Supplement: Supplemental Material [file supp_gr.204024.116_Supplemental_File_S1.zip › mlst_check-master/t/data/expected_three_concatenated_alleles.phylip]

 3 1524
contigs_pi   NNNNNNNNNN NNNNNNNNNN NNNNNNNNNN NNNNNNNNNN NNNNNNNNNN NNNNNNNNNN
contigs_on   GGGGAAAGGG ACTCAGGCTC AGTTCATCAT GGAGAAATAT GGTATTCCGC AAATCTCCAC
contigs      GGGGAAAGGG ACTCAGGCTC AGTTCATCAT GGAGAAATAT GGTATTCCGC AAATCTCCAC

             NNNNNNNNNN NNNNNNNNNN NNNNNNNNNN NNNNNNNNNN NNNNNNNNNN NNNNNNNNNN
             TGGCGATATG CTGCGTGCTG CGGTCAAATC TGGCTCCGAG CTGGGTAAAC AAGCAAAAGA
             TGGCGATATG CTGCGTGCTG CGGTCAAATC TGGCTCCGAG CTGGGTAAAC AAGCAAAAGA

             NNNNNNNNNN NNNNNNNNNN NNNNNNNNNN NNNNNNNNNN NNNNNNNNNN NNNNNNNNNN
             CATTATGGAT GCTGGCAAAC TGGTTACCGA CGAACTGGTG ATCGCGCTGG TTAAAGGGCG
             CATTATGGAT GCTGGCAAAC TGGTTACCGA CGAACTGGTG ATCGCGCTGG TTAAAGGGCG

             NNNNNNNNNN NNNNNNNNNN NNNNNNNNNN NNNNNNNNNN NNNNNNNNNN NNNNNNNNNN
             CATTGCTCAG GAAGACTGCC GTAATGGTTT CCTGTTGGAC GGCTTCCCGC GTACCATTCC
             CATTGCTCAG GAAGACTGCC GTAATGGTTT CCTGTTGGAC GGCTTCCCGC GTACCATTCC

             NNNNNNNNNN NNNNNNNNNN NNNNNNNNNN NNNNNNNNNN NNNNNNNNNN NNNNNNNNNN
             GCAGGGAGAC GCGATGAAAG AAGCGGGCAT CAATGTTGAT TACGTTCTGG AATTCGACGT
             GCAGGCAGAC GCGATGAAAG AAGCGGGCAT CAATGTTGAT TACGTTCTGG AATTCGACGT

             NNNNNNNNNN NNNNNNNNNN NNNNNNNNNN NNNNNNNNNN NNNNNNNNNN NNNNNNNNNN
             ACCGGACGAA CTGATCGTTG ACCGTATCGT CGGTCGCCGC GTTCACGCGC CGTCTGGTCG
             ACCGGACGAA CTGATCGTTG ACCGTATCGT CGGTCGCCGC GTTCACGCGC CGTCTGGTCG

             NNNNNNNNNN NNNNNNNNNN NNNNNNNNNN NNNNNNNNNN NNNNNNNNNN NNNNNNNNNN
             TGTTTATCAC GTTAAATTCA ATCCGCCGAA AGTAGAAGGT AAAGACGACG TTACCGGTGA
             TGTTTATCAC GTTAAATTCA ATCCGCCGAA AGTAGAAGGT AAAGACGACG TTACCGGTGA

             NNNNNNNNNN NNNNNNNNNN NNNNNNNNNN NNNNNNNNNN NNNNNNNNNN NNNNNNNNNN
             AGAACTGACT ACCCGTAAAG ACGATCAGGA AGAAACCGTA CGTAAACGTC TGGTTGAATA
             AGAACTGACT ACCCGTAAAG ACGATCAGGA AGAAACCGTA CGTAAACGTC TGGTTGAATA

             NNNNNNNNNN NNNNNNNNNN NNNNNNNNNN NNNNNNNNNN NNNNNNNNNN NNNNNNNNNN
             CCATCAGATG ACAGCACCGC TGATCGGCTA CTACTCCAAA GAAGCTGAAG CGGGTAATAA
             CCATCAGATG ACAGCACCGC TGATCGGCTA CTACTCCAAA GAAGCTGAAG CGGGTAATAA

             NNNNNNNNNN NNNNNNNNNN NNNNNNNNNN NNNNNNNNNN NNNNNNNNNN NNNNNNNNNN
             CGCGCGTGAG AAAGCGCGTG GCGCGAAAGC GATCGGCACC ACCGGTCGTG GTATCGGGCC
             CGCGCGTGAG AAAGCGCGTG GCGCGAAAGC GATCGGCACC ACCGGTCGTG GTATCGGGCC

             NNNNNNNNNN NNNNNNNNNN NNNNNNNNNN NNNNNNNNNN NNNNNNNNNN NNNNNNNNNN
             TGCTTATGAA GATAAAGTGG CACGTCGCGG TCTGCGTGTT GGCGACCTTT TCGACAAAGA
             TGCTTATGAA GATAAAGTGG CACGTCGCGG TCTGCGTGTT GGCGACCTTT TCGACAAAGA

             NNNNNNNNNN NNNNNNNNNN NNNNNNNNNN NNNNNNNNNN NNNNNNNNNN NNNNNNNNNN
             AACCTTCGCT GAAAAACTGA AAGAAGTGAT GGAATATCAC AACTTCCAGT TGGTTAACTA
             AACCTTCGCT GAAAAACTGA AAGAAGTGAT GGAATATCAC AACTTCCAGT TGGTTAACTA

             NNNNNNNNNN NNNNNNNNNN NNNNNNNNNN NNNNNNNNNN NNNNNNNNNN NNNNNNNNNN
             CTACAAAGCT GAAGCGGTTG ATTACCAGAA AGTTCTGGAT GATACGATGG CTGTTGCCGA
             CTACAAAGCT GAAGCGGTTG ATTACCAGAA AGTTCTGGAT GATACGATGG CTGTTGCCGA

             NNNNNNNNNN NNNNNNNNNN NNNNNNNNNN NNNNNNNNNN NNNNNNNNNN NNNNNNNNNN
             CATCCTGACT TCTATGGTGG TTGACGTTTC TGACCTGCTC GACCAGGCGC GTCAGCGTGG
             CATCCTGACT TCTATGGTGG TTGACGTTTC TGACCTGCTC GACCAGGCGC GTCAGCGTGG

             NNNNNNNNNN NNNNNNNNNN NNNNNNNNNN NNNNNNNNNN NNNNNNNNNN NNNNNNNNNN
             CGATTTCGTC ATGTTCGAAG GTGCGCAGGG TACGCTGCTG GATATCGACC ACGGTACTTA
             CGATTTCGTC ATGTTCGAAG GTGCGCAGGG TACGCTGCTG GATATCGACC ACGGTACTTA

             NNNNNNNNNN NNNNNNNNNN NNNNNNNNNN NNNNNNNNNN NNNNNNNNNN NNNNNNNNNN
             TCCGTACGTA ACTTCTTCCA ACACCACTGC TGGTGGCGTG GCGACCGGTT CCGGCCTGGG
             TCCGTACGTA ACTTCTTCCA ACACCACTGC TGGTGGCGTG GCGACCGGTT CCGGCCTGGG

             NNNNNNNNNN NNNNNNNNNN NNNNNNNNNN NNNNNNNNNN NNNNNNNNNN NNNNNNNNNN
             CCCGCGTTAT GTTGATTACG TTCTGGGTAT CCTCAAAGCT TACTCAACTC GTGTCGCACG
             CCCGCGTTAT GTTGATTACG TTCTGGGTAT CCTCAAAGCT TACTCAACTC GTGTCGCACG

             NNNNNNNNNN NNNNNNNNNN NNNNNNNNNN NNNNNNNNNN NNNNNNNNNN NNNNNNNNNN
             TAAACTGGGC GTCGATATCG ACAACCTGCT GTGCTCCCAG CCGGACACCG GCGAGCAGGC
             TAAACTGGGC GTCGATATCG ACAACCTGCT GTGCTCCCAG CCGGACACCG GCGAGCAGGC

             NNNNNNNNNN NNNNNNNNNN NNNNNNNNNN NNNNNNNNNN NNNNNNNNNN NNNNNNNNNN
             ACTGGAAATC TGTGACGCCC TGGCGCGTTC TGGTGCAGTA GACGTTATCG TCGTTGACTC
             ACTGGAAATC TGTGACGCCC TGGCGCGTTC TGGTGCAGTA GACGTTATCG TCGTTGACTC

             NNNNNNNNNN NNNNNNNNNN NNNNNNNNNN NNNNNNNNNN NNNNNNNNNN NNNNNNNNNN
             CGTGGCGGCA CTGACGCCGA AAGCGGAAAT CGAAGGCGAA ATCGGCGACT CTCACATGGG
             CGTGGCGGCA CTGACGCCGA AAGCGGAAAT CGAAGGCGAA ATCGGCGACT CTCACATGGG

             NNNNNNNNNN NNNNNNNNNN NNNNNNNNNN NNNNNNNNNN NNNNNNNNNN NNNNNNNNNN
             CCTTGCGGCA CGTATGATGA GCCAGGCGAT GCGTAAGCTG GCGGGTAACC TGAAGCAGTC
             CCTTGCGGCA CGTATGATGA GCCAGGCGAT GCGTAAGCTG GCGGGTAACC TGAAGCAGTC

             NNNNNNNNNN NNNNNNNNNN NNNNNNNNNN NNNNNNNNNN NNNNNNNNNN NNNNNNNNNN
             CAACACGCTG CTGATCTTCA TCAACCAGAT CCGTATGGAA ATTGGTGTGA TGTTCGGTAA
             CAACACGCTG CTGATCTTCA TCAACCAGAT CCGTATGAAA ATTGGTGTGA TGTTCGGTAA

             NNNNNNNNNN NNNNNNNNNN NNNNNNNNNN NNNNNNNNNN NNNNNNNNNN NNNNNNNNNN
             CCCGGAAACC ACTACCGGTG GTAACGCGCT GAAATTCTAC GCCTCTGTTC GTCTCGACAT
             CCCGGAAACC ACTACCGGTG GTAACGCGCT GAAATTCTAC GCCTCTGTTC GTCTCGACAT

             NNNNNNNNNN NNNNNNNNNN NNNNNNNNNN NNNNNNNNNN NNNNNNNNNN NNNNNNNNNN
             CCGTCGTATC GGCGCGGTGA AAGAGGGCGA AAACGTGGTG GGTAGCGAAA CCCGCGTGAA
             CCGTCGTATC GGCGCGGTGA AAGAGGGCGA AAACGTGGTG GGTAGCGAAA CCCGCGTGAA

             NNNNNNNNNN NNNNNNNNNN NNNNNNNNNN NNNNNNNNNN NNNNNNNNNN NNNNNNNNNN
             AGTGGTGAAG AACAAAATCG CTGCACCGTT TAAACAGGCT GAATTTCAGA TCCTCTACGG
             AGTGGTGAAG AACAAAATCG CTGCACCGTT TAAACAGGCT GAATTTCAGA TCCTCTACGG

             NNNNNNNNNN NNNNNNNNNN NNNN
             CGAAGGTATC AACTTCTACG GCGA
             CGAAGGTATC AACTTCTACG GCGA
