# Supplementary material for: A decade of genomic history for healthcare-associated Enterococcus faecium in the United Kingdom and Ireland
Source: Genome Res. 2016 Oct;26(10):1388–96. doi: 10.1101/gr.204024.116 (PMC5052055; doi:10.1101/gr.204024.116)
Supplement: Supplemental Material [file supp_gr.204024.116_Supplemental_File_S1.zip › mlst_check-master/t/data/gdh_fake_blast_output.sh]

cat << EOF
gdh_18	.12378_2_11.10	100.00	460	0	0	1	460	60153	59694	0.0	830	460
gdh_9	.12378_2_11.10	99.78	460	1	0	1	460	60153	59694	0.0	825	459
gdh_325	.12378_2_11.10	99.57	460	2	0	1	460	60162	59703	0.0	821	458
gdh_32	.12378_2_11.10	99.57	460	2	0	1	460	60153	59694	0.0	821	458
EOF
