# Supplementary material for: A decade of genomic history for healthcare-associated Enterococcus faecium in the United Kingdom and Ireland
Source: Genome Res. 2016 Oct;26(10):1388–96. doi: 10.1101/gr.204024.116 (PMC5052055; doi:10.1101/gr.204024.116)
Supplement: Supplemental Material [file supp_gr.204024.116_Supplemental_File_S1.zip › mlst_check-master/t/data/overall_databases.xml]

<?xml version="1.0" encoding="ISO-8859-1" ?>
<data>
<species>
Bordetella spp.
<mlst>
<database>
<url>http://pubmlst.org/bordetella/</url>
<retrieved>2012-07-23</retrieved>
<profiles>
<count>58</count>
<url>t/data/bordetella.txt</url>
</profiles>
<loci>
<locus>
adk_
<url>
t/data/abc.fas
</url>
</locus>
<locus>
fumC
<url>
t/data/bbb.fas
</url>
</locus>
<locus>
glyA
<url>
t/data/ccc.fas
</url>
</locus>
</loci>
</database>
</mlst>
</species>

<species>
Homo sapiens#1
<mlst>
<database>
<url>http://pubmlst.org/sapiens/</url>
<retrieved>2012-07-23</retrieved>
<profiles>
<count>58</count>
<url>t/data/homo_sapiens.txt</url>
</profiles>
<loci>
<locus>
adk_
<url>
t/data/ddd.fas
</url>
</locus>
<locus>
fumC
<url>
t/data/eee.fas
</url>
</locus>
</loci>
</database>
</mlst>
</species>


</data>
