# Supplementary material for: A decade of genomic history for healthcare-associated Enterococcus faecium in the United Kingdom and Ireland
Source: Genome Res. 2016 Oct;26(10):1388–96. doi: 10.1101/gr.204024.116 (PMC5052055; doi:10.1101/gr.204024.116)
Supplement: Supplemental Material [file supp_gr.204024.116_Supplemental_File_S1.zip › mlst_check-master/t/data/Pediococcus_pentosaceus_filtering.xml]

<?xml version="1.0" encoding="ISO-8859-1" ?>
<data>
<species>
Pediococcus pentosaceus
<mlst>
<database>
<url>http://pubmlst.org/ppentosaceus/</url>
<retrieved>2013-12-16</retrieved>
<profiles>
<count>17</count>
<url>t/data/ppentosaceus.txt</url>
</profiles>
<loci>
<locus>
gyrB
<url>
t/data/gyrB.tfa
</url>
</locus>
</loci>
</database>
</mlst>
</species>

</data>
