# Supplementary material for: A decade of genomic history for healthcare-associated Enterococcus faecium in the United Kingdom and Ireland
Source: Genome Res. 2016 Oct;26(10):1388–96. doi: 10.1101/gr.204024.116 (PMC5052055; doi:10.1101/gr.204024.116)
Supplement: Supplemental Material [file supp_gr.204024.116_Supplemental_File_S1.zip › mlst_check-master/t/data/databases/Escherichia_coli_1/profiles/escherichia_coli.txt]

ST	adk	purA	recA	clonal_complex	Lineage
1	2	3	4	ST20 Cplx
2	1	2	3		foo
3	1	1	1	bar	baz
4	2	3	1
5	1	1	1
6	2	5	1
