# Supplementary material for: A decade of genomic history for healthcare-associated Enterococcus faecium in the United Kingdom and Ireland
Source: Genome Res. 2016 Oct;26(10):1388–96. doi: 10.1101/gr.204024.116 (PMC5052055; doi:10.1101/gr.204024.116)
Supplement: Supplemental Material [file supp_gr.204024.116_Supplemental_File_S1.zip › mlst_check-master/t/data/databases/Helicobacter_pylori/alleles/atpA.tfa]

>atpA_1
AATGAGTTTAGCCTAATAGAGCAAAAAGCCCCAGGCATTATGGACAGGAAATCGGTGCAT
GAGCCTTTGCAAACAGGCATTAAAGCCATTGATGCGTTGGTGCCTATTGGGCGCGGGCAA
AGGGAATTGATCATTGGGGATAAACAAACCGGTAAAACCACCGTAGCGATCGATGCGATC
ATTAACCAAAAAGGGCAAAATGTGATCTGTATCTATGTGGCTATTGGGCAAAAAGAATCC
ACTGTCGCGCAAGTGGTCCGCAAATTAGAAGAATACGGAGCGATGGAATACAGCGTCGTG
ATCAACGCTTCGGCTTCAGATTCAGCTGCAATGCAATATTTAGCCCCTTATTCAGGTGTG
GCTATGGGGGAATACTTTAGAGATCATGCCCGCCATGCCCTAATCATTTATGATGATTTG
AGTAAGCATGCTGTCGCTTACAGAGAAATTTCTTTGATTTTGAGAAGACCCCCAGGTAGG
GAGGCTTTTCCTGGAGATGTGTTTTATATCCACTCACGGCTTTTAGAAAGAGCGGCTAAA
CTTTGCGATGAAAAGGGTGCCGGCTCTTTGACTGCGCTCCCTATTGTGGAAACTCAAGCG
GGCGATGTTTCAGCTTATATCCCTACG
>atpA_2
AATGAGTTCAGTCTCATCGAGCAAAAAGCCCCGGGCATTATGGACAGAAAATCGGTGCAT
GAGCCTTTACAAACTGGCATTAAAGCCATTGATGCGTTGGTGCCTATTGGGCGCGGGCAA
AGGGAATTGATCATTGGGGATAAACAAACCGGTAAAACCACCGTAGCGATCGATGCGATC
ATTAACCAAAAAGGGCAAAATGTGATCTGTATCTATGTGGCTATTGGTCAAAAAGAATCC
ACTGTCGCGCAAGTGGTCCGCAAATTAGAAGAATATGGGGCGATGGAATACAGCGTCGTG
ATCAACGCTTCGGCTTCAGATTCAGCTGCGATGCAATATTTAGCCCCTTATTCAGGTGTG
GCTATGGGGGAATACTTTAGAGATCATGCCCGCCATGCCCTAATCATTTATGACGATTTG
AGTAAGCATGCTGTCGCTTACAGAGAGATTTCTTTGATTTTGAGAAGACCCCCAGGTAGG
GAGGCTTTTCCTGGAGATGTGTTTTATATCCACTCACGGCTTTTAGAAAGAGCGGCTAAA
CTTTGCGATGAAAAGGGTGCCGGCTCTTTGACCGCGCTCCCTATTGTGGAAACTCAAGCG
GGCGATGTTTCAGCTTATATCCCTACG
>atpA_3
AATGAGTTTAGTCTAATAGAGCAAAAAGCCCCGGGCATTATGGACAGAAAATCGGTGCAT
GAACCTTTGCAAACAGGCATTAAGGCCATTGATGCGTTAGTGCCTATTGGGCGCGGGCAA
AGGGAATTGATCATTGGGGATAAACAAACCGGTAAAACCACCGTAGCGATCGATGCGATC
ATCAACCAAAAAGGGCAAAATGTGATCTGTATCTATGTGGCTATTGGGCAAAAAGAATCC
ACTGTCGCGCAAGTGGTCCGCAAATTGGAAGAATACGGAGCGATGGAATACAGCGTTGTG
ATTAACGCTTCGGCTTCCGATTCAGCTGCGATGCAATATTTAGCCCCTTATTCAGGTGTG
GCTATGGGGGAATACTTTAGAGATCATGCCCGCCATGCCCTAATCATTTATGATGATTTG
AGTAAGCATGCTGTCGCTTACAGAGAAATTTCTTTGATTTTGAGAAGACCCCCAGGTAGG
GAGGCTTTTCCTGGAGATGTGTTTTATATCCACTCACGGCTTTTAGAAAGAGCGGCTAAA
CTTTGCGATGAAAAGGGTGCGGGTTCTTTGACCGCGCTCCCTATTGTGGAAACTCAAGCG
GGCGATGTTTCAGCTTATATCCCTACG
