# Supplementary material for: A decade of genomic history for healthcare-associated Enterococcus faecium in the United Kingdom and Ireland
Source: Genome Res. 2016 Oct;26(10):1388–96. doi: 10.1101/gr.204024.116 (PMC5052055; doi:10.1101/gr.204024.116)
Supplement: Supplemental Material [file supp_gr.204024.116_Supplemental_File_S1.zip › mlst_check-master/t/data/databases/Helicobacter_pylori/alleles/efp.tfa]

>efp_1
TACCAGCATGTCAAGCCCGGCAAGGGTGCGGCTTTTGTGCGTGCGAAAATCAAGTCGTTT
TTAGATGGCAAGGTGATTGAAAAGACTTTCCATGCGGGGGATAAGTGCGAAGAGCCTAAT
CTGGTTGAAAAAACGATGCAATACCTTTATCACGATGGCGATACATACCAATTCATGGAC
ATAGAGAGCTATGAGCAAATCGCCTTGAACGACTCTCAAGTGGGCGAGGCTTCTAAATGG
ATGCTAGACGGCATGCAAGTGCAGGTTTTATTGCATAATGACAAGGCGATTTCAGTGGAT
GTGCCGCAAGTTGTGGCTCTAAAGATTGTAGAAACAGCCCCTAATTTTAAGGGTGATACT
TCAAGCGCGAGCAAAAAACCAGCGACTTTAGAAACCGGTGCGGTCGTGCA
>efp_2
TACCAGCATGTCAAGCCCGGCAAGGGTGCGGCTTTTGTGCGCGCGAAAATCAAGTCGTTT
TTAGATGGCAAGGTGATTGAAAAGACTTTCCATGCGGGGGATAAGTGCGAAGAGCCTAAT
TTGGTTGAAAAAACGATGCAATACCTTTATCACGATGGCGATACATACCAATTCATGGAT
ATAGAGAGCTATGAGCAAATCGCCTTGAACGACTCTCAAGTGGGCGAGGCTTCTAAATGG
ATGCTAGACGGCATGCAAGTGCAGGTTTTATTGCATAATGACAAGGCGATTTCAGTGGAT
GTGCCGCAAGTTGTGGCTCTAAAGATTGTAGAAACAGCCCCTAATTTTAAGGGCGATACT
TCAAGTGCGAGCAAAAAACCAGCGACTTTAGAAACCGGTGCGATCGTGCA
>efp_3
TACCAGCATGTCAAGCCCGGCAAGGGTGCGGCTTTTGTGCGCACGAAAATCAAGTCATTT
TTAGATGGCAAGGTGATTGAAAAGACTTTCCATGCGGGGGATAAGTGCGAAGAGCCTAAT
CTGGTTGAAAAAACGATGCAATACCTTTATCACGATGGCGATACATACCAATTCATGGAT
ATAGAGAGCTATGAGCAAATCGCTTTGAACGACTCTCAAGTGGGCGAGGCTTCTAAATGG
ATGCTAGACGGCATGCAAGTGCAGGTTTTATTGCATAATGACAAGGCGATTTCAGTGGAT
GTGCCGCAAGTTGTGGCTCTAAAGATTGTAGAAACAGCCCCTAATTTTAAGGGCGATACT
TCAAGCGCGAGCAAAAAACCAGCGACTTTAGAAACCGGTGCGGTCGTGCA
>efp_9999
