# Supplementary material for: A decade of genomic history for healthcare-associated Enterococcus faecium in the United Kingdom and Ireland
Source: Genome Res. 2016 Oct;26(10):1388–96. doi: 10.1101/gr.204024.116 (PMC5052055; doi:10.1101/gr.204024.116)
Supplement: Supplemental Material [file supp_gr.204024.116_Supplemental_File_S1.zip › mlst_check-master/t/data/databases/Streptococcus_pyogenes/profiles/spyogenes.txt]

ST	gki_	gtr_	muri	muts	recp	xpt_	yqil
1	1	1	1	1	1	1	1
2	1	2	20	5	35	3	4
3	2	2	1	2	2	2	2
4	2	2	1	2	2	3	2
5	2	2	2	3	2	3	2
6	2	2	8	3	2	16	12
7	2	2	9	3	18	3	4
8	2	2	9	3	18	11	2
9	2	2	9	3	18	14	2
10	2	2	9	13	2	14	2
11	2	6	1	2	2	2	2
12	2	6	1	5	2	2	2
