# Supplementary material for: A decade of genomic history for healthcare-associated Enterococcus faecium in the United Kingdom and Ireland
Source: Genome Res. 2016 Oct;26(10):1388–96. doi: 10.1101/gr.204024.116 (PMC5052055; doi:10.1101/gr.204024.116)
Supplement: Supplemental Material [file supp_gr.204024.116_Supplemental_File_S1.zip › mlst_check-master/t/data/databases/Streptococcus_pyogenes_emmST/alleles/emmST.tfa]

>emmST-1 emm1-2.1 subtype determining sequence. Identity to bases 31-180
GGTTTTACGAATCAAACAGAGGTTAAGGCTAACAATGATGGTAGGTCTAGGGACGTTACG
GAAGAGATTGCAGCAAACAATACCACAGTACAAAATATACGTTTACGTAACGAAAACAAG
AACTTAAAAGCGAAAAACGAGGACTTAAAAGCGAGATTAGAGAATGCAATGAATGTTGCA
>emmST-2 emm1-2.2 subtype determining sequence. Identity to bases 31-180
GGTTTTACGAATCAAACAGAGGTTAAGGCTAACAATGATGGTAGGTCTAGGGACGTTACG
GAAGAGATTGCAGCAAACAATACCACAGTACAAAATATACGTTTACGTAACGAAAACAAG
AACTTAAAAGCGAAAAACGAGGACTTAGAAGCGAGATTAGAGAATGCAATGAATGTTGCA
>emmST-3 emm5.44 subtype-determining sequence encoding signal sequence
TTAGTTGTCAATACTAATGAAGTTAGTGCAACCGTGACTAGGGGTACAATAAATGACCCG
CAAAGAGCAAAAGAAGCTCTTGACAAGTATGAGCTAGAAAACCATGAGTTAAAAACTAAG
AATGAAGGGTTAAAAACTGAGAATGAAGGGTTAAAAACTGAGAATGAAGGGTTAAAAACT
>emmST-4 emm6.81 GAS blood isolate, 2010230861, recovered in Maryland during 2010. 
TTAGTTGTCAATACTAATGAAGTTAGTGCAAGAGTGTTTTCTAGGGGGACGGTAGAAAAC
CCGGACAAAGCACGAGAACTTCTTAACCAGTATGACGTAGAGAACTCTATGTTACAAGCT
AATAATGACAAGTTAACAACTGAGAATAAAAACTTAACAGATCAGAATAAGGAGTTAAAA
>emmST-5 stG663.0 subtype determining sequence. Identity to bases 31-180
GGACTTGCAAGCCATCATACGGTACAGGCTTCCGAAGATATTACGAAAATGATGCCTATT
TTAAGTGGTGTAGGAAGTGCAATTGATTCTGACATTTCTGCGGATACGCTTGCTAAGAAT
ATGACGAAACCGGAAGCGATTGAAAAAACTATTCAAGTGGGCAGAGAGTATAAGCAAGGT
>emmST-6 ASSEMBLE    January 20, 2009 13:09
TTAGTTGTCAATACTAATGAAGTTAGTGCAGCCGTGACTAGGGGTATGGTAAGTGACCCG
GAAAAAGCAAGACAAGTTATTGAAAGCTATGAGCTAGCAAACCATAGCTTAACAATGAAG
ACTCAAGCATTAGAAGCTGCGAAGAGTGACTTAGAAAGTAAGAATGCTGAGTTAACAAGT
>emmST-7 stXH1.0 subtype determining sequence. Identity to bases 31-180
GGCTTTGCAAACCAAACAGAAGTTAAGGCTGTGGAGCGGGGAAGAACTCATATTCCTAAA
GGTAGCGTGAGCATAGACCTATATAATAAGCTATCGAATGAACGTGATAATCTATTGGGT
GAAAATGGTAAGCTATGGGATGAAAATGAAACTCTTAGAGAAAAACAAGAAGAATTAGAA
