# Supplementary material for: A decade of genomic history for healthcare-associated Enterococcus faecium in the United Kingdom and Ireland
Source: Genome Res. 2016 Oct;26(10):1388–96. doi: 10.1101/gr.204024.116 (PMC5052055; doi:10.1101/gr.204024.116)
Supplement: Supplemental Material [file supp_gr.204024.116_Supplemental_File_S1.zip › mlst_check-master/t/data/databases/Streptococcus_pyogenes_emmST/profiles/Streptococcus_pyogenes_emmST.txt]

ST	emmST
EMM1-2.1	1
EMM1-2.2	2
EMM5.44	3
EMM6.81	4
STG663.0	5
STPA57.4	6
STXH1.0	7
