# Supplementary material for: A decade of genomic history for healthcare-associated Enterococcus faecium in the United Kingdom and Ireland
Source: Genome Res. 2016 Oct;26(10):1388–96. doi: 10.1101/gr.204024.116 (PMC5052055; doi:10.1101/gr.204024.116)
Supplement: Supplemental Material [file supp_gr.204024.116_Supplemental_File_S1.zip › mlst_check-master/t/Output/Databases.t]

#!/usr/bin/env perl
use strict;
use warnings;
use File::Temp;

BEGIN { unshift(@INC, './lib') }
BEGIN {
    use Test::Most;
    use_ok('Bio::MLST::Databases');
}

ok((my $mlst_dbs = Bio::MLST::Databases->new(
  base_directory => 't/data/databases',
)),'initialise available databases');

is_deeply($mlst_dbs->database_names,['Escherichia_coli_1','Helicobacter_pylori','Streptococcus_pyogenes','Streptococcus_pyogenes_emmST'],'list out database names');

done_testing();
