# Supplementary material for: A decade of genomic history for healthcare-associated Enterococcus faecium in the United Kingdom and Ireland
Source: Genome Res. 2016 Oct;26(10):1388–96. doi: 10.1101/gr.204024.116 (PMC5052055; doi:10.1101/gr.204024.116)
Supplement: Supplemental Material [file supp_gr.204024.116_Supplemental_File_S1.zip › mlst_check-master/t/Output/OutputFasta.t]

#!/usr/bin/env perl
use strict;
use warnings;
use File::Temp;

BEGIN { unshift(@INC, './lib') }
BEGIN {
    use Test::Most;
    use_ok('Bio::MLST::OutputFasta');
}

my $tmpdirectory_obj = File::Temp->newdir(CLEANUP => 1);
my $tmpdirectory = $tmpdirectory_obj->dirname();

ok((my $output_fasta = Bio::MLST::OutputFasta->new(
  matching_sequences     => {'adk-2' => "AAAA", 'purA-3' => "CCCC"},
  non_matching_sequences => {},
  output_directory => $tmpdirectory,
  input_fasta_file => 't/data/contigs.fa'
)), "Initialise matching seq");
ok(($output_fasta->create_files()),'created output files');

$tmpdirectory_obj = File::Temp->newdir(CLEANUP => 1);
$tmpdirectory = $tmpdirectory_obj->dirname();
ok(($output_fasta = Bio::MLST::OutputFasta->new(
  matching_sequences     => {},
  non_matching_sequences => {},
  output_directory => $tmpdirectory,
  input_fasta_file => 't/data/contigs.fa'
)), "Initialise no matching seq");
ok(($output_fasta->create_files()),'created output files');
ok(!(-e $tmpdirectory."/contigs.mlst_loci.fa"), 'No output files created');

$tmpdirectory_obj = File::Temp->newdir(CLEANUP => 1);
$tmpdirectory = $tmpdirectory_obj->dirname();
ok(($output_fasta = Bio::MLST::OutputFasta->new(
  matching_sequences     => { 'purA-3' => "CCCC", 'adk-2' => "AAAA"},
  non_matching_sequences => {'EEE' => "GGGG",'FFF' => "TTTT"},
  output_directory => $tmpdirectory,
  input_fasta_file => 't/data/contigs.fa'
)), "Initialise matching and non matching");
ok(($output_fasta->create_files()),'created output files');
compare_file_content($tmpdirectory."/contigs.unknown_allele.EEE.fa", '>EEE
GGGG
');
compare_file_content($tmpdirectory."/contigs.unknown_allele.FFF.fa", '>FFF
TTTT
');

$tmpdirectory_obj = File::Temp->newdir(CLEANUP => 1);
$tmpdirectory = $tmpdirectory_obj->dirname();
ok(($output_fasta = Bio::MLST::OutputFasta->new(
  matching_sequences     => { 'purA-3' => "CCCC", 'adk-2' => "AAAA"},
  non_matching_sequences => {'EEE' => "NNNN",'FFF' => "TTTT"},
  output_directory => $tmpdirectory,
  input_fasta_file => 't/data/contigs.fa'
)), "Initialise non matching with an unknown sequence");
ok(($output_fasta->create_files()),'created output files');
ok(!(-e $tmpdirectory."/contigs.unknown_allele.EEE.fa"), 'No output files created for unknown loci');
compare_file_content($tmpdirectory."/contigs.unknown_allele.FFF.fa", '>FFF
TTTT
');

$tmpdirectory_obj = File::Temp->newdir(CLEANUP => 1);
$tmpdirectory = $tmpdirectory_obj->dirname();
ok(($output_fasta = Bio::MLST::OutputFasta->new(
  matching_sequences     => { 'purA-3' => "CCCC", 'adk-2' => "AAAA"},
  non_matching_sequences => {'EEE' => "GGNN",'FFF' => "TTTT"},
  output_directory => $tmpdirectory,
  input_fasta_file => 't/data/contigs.fa'
)), "Initialise non matching has a short sequence");
ok(($output_fasta->create_files()),'created output files');
compare_file_content($tmpdirectory."/contigs.unknown_allele.EEE.fa", '>EEE
GGNN
');
compare_file_content($tmpdirectory."/contigs.unknown_allele.FFF.fa", '>FFF
TTTT
');

done_testing();

sub compare_file_content
{
  my($input_file, $expected_string) = @_;
  ok((-e $input_file), 'Input file exists');
  local $/ = undef;
  open(my $fh, '<',$input_file) or die "Couldnt open file $input_file\n";
  my $actual_string = <$fh>;
  chomp($actual_string);
  is( $expected_string,$actual_string, 'input file matches expect string' );
}
