# Supplementary material for: A decade of genomic history for healthcare-associated Enterococcus faecium in the United Kingdom and Ireland
Source: Genome Res. 2016 Oct;26(10):1388–96. doi: 10.1101/gr.204024.116 (PMC5052055; doi:10.1101/gr.204024.116)
Supplement: Supplemental Material [file supp_gr.204024.116_Supplemental_File_S1.zip › mlst_check-master/t/Overall/CheckAllModulesCompile.t]

#!/usr/bin/env perl
use strict;
use warnings;

BEGIN { unshift(@INC, './lib') }
BEGIN {
    use Test::Most;
    my @all_lib;
    my $cmd = "grep -R package ./lib | awk '{print \$2};' | ";

    open(my $lib, $cmd) or die "Couldnt open lib directory";
    while(<$lib>)
    {
      chomp;
      my $line = $_;
      $line =~ s!;$!!;
      use_ok($line);
    }
     done_testing();
}
