# Supplementary material for: A decade of genomic history for healthcare-associated Enterococcus faecium in the United Kingdom and Ireland
Source: Genome Res. 2016 Oct;26(10):1388–96. doi: 10.1101/gr.204024.116 (PMC5052055; doi:10.1101/gr.204024.116)
Supplement: Supplemental Material [file supp_gr.204024.116_Supplemental_File_S2.zip]

Archive with 31 entries (26 files):
- remove_blocks_from_aln-master/
- remove_blocks_from_aln-master/.gitignore
- remove_blocks_from_aln-master/AUTHORS
- remove_blocks_from_aln-master/LICENSE
- remove_blocks_from_aln-master/README.md
- remove_blocks_from_aln-master/setup.py
- remove_blocks_from_aln-master/scripts/
- remove_blocks_from_aln-master/scripts/remove_blocks_from_aln.py
- remove_blocks_from_aln-master/scripts/remove_blocks_from_aln.pyc
- remove_blocks_from_aln-master/tests/
- remove_blocks_from_aln-master/tests/runtests.py
- remove_blocks_from_aln-master/tests/test_remove_blocks_from_aln.py
- remove_blocks_from_aln-master/tests/test_data/
- remove_blocks_from_aln-master/tests/test_data/bad.aln
- remove_blocks_from_aln-master/tests/test_data/fake_ref.aln
- remove_blocks_from_aln-master/tests/test_data/good.aln
- remove_blocks_from_aln-master/tests/test_data/med_test.aln
- remove_blocks_from_aln-master/tests/test_data/small_test.aln
- remove_blocks_from_aln-master/tests/test_data/small_test.tab
- remove_blocks_from_aln-master/tests/test_data/test_run1.exp
- remove_blocks_from_aln-master/tests/test_data/test_run2.exp
- remove_blocks_from_aln-master/tests/test_data/test_run3.exp
- remove_blocks_from_aln-master/tests/test_data/test_run4.exp
- remove_blocks_from_aln-master/tests/test_data/test_run5.exp
- remove_blocks_from_aln-master/tests/test_data/tiny_test.2.tab
- remove_blocks_from_aln-master/tests/test_data/tiny_test.aln
- remove_blocks_from_aln-master/tests/test_data/tiny_test.gapped.aln
- remove_blocks_from_aln-master/tests/test_data/tiny_test.gapped.tab
- remove_blocks_from_aln-master/tests/test_data/tiny_test.tab
- remove_blocks_from_aln-master/tests/__pycache__/
- remove_blocks_from_aln-master/tests/__pycache__/test_remove_blocks_from_aln.cpython-27-PYTEST.pyc
