# Supplementary material for: A decade of genomic history for healthcare-associated Enterococcus faecium in the United Kingdom and Ireland
Source: Genome Res. 2016 Oct;26(10):1388–96. doi: 10.1101/gr.204024.116 (PMC5052055; doi:10.1101/gr.204024.116)
Supplement: Supplemental Material [file supp_gr.204024.116_Supplemental_File_S2.zip › remove_blocks_from_aln-master/setup.py]

from setuptools import setup, find_packages
from setuptools.command.test import test as TestCommand
import sys, os

def read(fname):
    return open(os.path.join(os.path.dirname(__file__), fname)).read()


class PyTest(TestCommand):
    def finalize_options(self):
        TestCommand.finalize_options(self)
        self.test_args = []
        self.test_suite = True
    def run_tests(self):
        import subprocess
        errno = subprocess.call([sys.executable, 'tests/runtests.py'])
        raise SystemExit(errno)

setup(
    name = "remove_blocks_from_aln",
    version = "0.1",
    author = "Carla Cummins",
    author_email = "cc21@sanger.ac.uk",
    long_description = read("README.md"),
    licence = "GPL",
    url = "",
    packages = find_packages(),
    cmdclass = {'test': PyTest}
    )
