# Supplementary material for: A decade of genomic history for healthcare-associated Enterococcus faecium in the United Kingdom and Ireland
Source: Genome Res. 2016 Oct;26(10):1388–96. doi: 10.1101/gr.204024.116 (PMC5052055; doi:10.1101/gr.204024.116)
Supplement: Supplemental Material [file supp_gr.204024.116_Supplemental_File_S2.zip › remove_blocks_from_aln-master/tests/runtests.py]

#! /usr/bin/env python

sources = """
eNrsvWuTI9l1IMZdP2TD3pXWXvubHUm0S5nZDaCrm0OJwg6G25zpoVoiZyame8RRFGvRWUBWIVlA
Jjoz0YUyRdtfHOF/4Z/jf+TPPq/7zJsAqmeGlCI8EruqgHvPfZ17Xvc8/o9//Yd3P0q++Yvt/WS+
rm4m83lRFu18/u5fffN3w+Ewgs9uivImevHVqyiJt3W13C3yuomjrFxG8aIqm92G/oZfy3zR5svo
fZFFt/n9XVUvmzQCIIPBu3/9zZ/hCE27fPefvfm//9WPflRstlXdRs19Mxgs1lnTRK/bZVJd/Q5g
pNNBBP/h8JvsNm+ittqO1/n7fB1t79tVVUYbmMYavsjeZ8U6u1rnUQZ/lFHWtnVxtWvzEUHA/3gg
XEK7yjcRdL4u6qaNssUib5qJGmlAvyzz60jtQNLk62uZCv6Hf8L2LIsFfBnNcOoTmYfd+SZvcRbS
fxSV2Sa3oLT1vfkD/9sAKBiSZgmdqLlukO8X+baNXtG3L+u6qt3OdVY0efRCrZpaJEPYadjoKRzJ
br2MyqqVTYjOmmF0FrlD1Hm7q2FHBwPoA3PBY0gH7/7zb/4NHtiiWuYT/Ofdf/Hm/1rpY9veD6wD
vK6rTVSUzRbOTg316Zfzf3jx9Yuvf/l6JL///ct//M2XX3/2ejC42hVrOJF5nW9rGBF/DAb477q4
gr9hXGkxmcN2McAkxgbxKIqlYZwqxPkUptfFnLs6227zOsrqageo+hUjDi4l4rYNHXvw1EewsXfY
1Do4+YTnR9sCJy0fJqq5iyzwKS6Pv+vHAGp7XaxzPBjTAQaZq09D7QGJ10WZl5XfxXwxjp51e3ZH
cUYQlHNxKoR1b+63CuEQxTJ7b6fRWQ2opvZllKb2Fcnf6X2u4FLW9i4zNprtm3ET/MMGUebHQOCc
sIEGYbpvs3bl325EGemZUQNZSbStipLJRxU11a5e5LRQhTv435aRAntN1tUiWydq/vYZGuQorml2
28lilS9uk9Td3UfRt99+C4Tv/ipHXIlWWb0EPF4XtzmSsOguL+ol0uVi4fUrSmrQtECbM2wD1+kC
UWGRwUiT3XaZtfz7ZbSs8ubnTn9cRWje/sZueSNpj2DddQW3rL1P8O9R9EVV5urfIW/jNUyqaGzs
GFrYcL1br3lbD5+I3LnXfAJyNtdVTStGIOpwcNo8KB+UDU//ThRL0TdFshiAaQNARxFRevoCrly5
tKaK+9Qho9hpoHrLjKxNMp86W+Wcg/vf0F4b8Ng2AzpFzKx/T7/zflpw40YNXpXr++BmPtK31jQU
UBlgeQZbC+fhnIVCJWcW1q7qpSA3rW8auervs3r2ebZu8r5ltbstnP5dAXiH64CuIJ2ULbG8JrS8
gbP1cDFjGCOOYG+bvI3e1DsAAiemRsDeDEswDFoXLH+USweUCEB6Ck10t8phxXXewF89+7gCKHze
K0DIxY5PBPaACBBuhM2OrPuqP4Y2wPVhxUTg8RqrT2zqA7N2aY7u9kT3u15nN030lxYjf1gPze69
M5fGMAXayIupgnSp+PnnNXzRYei/cfl5pjj6NbaOVtV6iXt0PScC3JB4ej2/WVdX8BfBAOp4tyoW
K+BweApNAbJrtAChEehs/j5b74A4Lif9ouCIh/IlQk8oIGGEGk6u5wGZQLNs1SbAqpnBq8lbbe3l
WA1lyRZM+iAkjFALi1KArJojevrEApBEr25i0TK4GEixPHkgeJuHwzTI1j2QKEa505A94t76K5uM
6g9PpKJDA4XoJuMM/JI5dBOxQI6apJbo8WNA08YjNgpXUPtZ5rHiutbOqv+QlqCmVAO12baAb9k6
ypbLQn6lU9IUpBkE9rQh0ICtu3WrSI6MDzDCrM2gg4MesO/b+yTttBOxIKGV+gdGO8J74SLlSPe3
92+fL+YnbCA0+5DN+w+HNu+H2wpLHeEFHt6PyNoQVFWUlGqTsw7fipvsGnYjKatyXOeLXd0U72EM
wOoxXoYUrkGN5I00JuQJsXDn4LrNfSyqCUKmecgMzOyKBtSrXd43QYFi88kP4MjromHMRc7cRKTf
Yrf1DlaFK8mA3WkmeSo7LsrFerfMOyxYsV2fVZ3KgmHaMDXAl4tLgx04yfoGUdXQL7ULMLgnvnfU
OwN3ghysXCYJdB25KHkBH12mqdNRNLG/z+8DOhiL4MAtWXJgcRCYWbUA7OGF7hpEma+a+0XVYcI0
H8Vw39TZIr/KFrcvS5h9V5XOIoQEO5zj97gRIGmpPsZ4gny1KK+RuSE9HhzQrQlQx7aivmDhhX71
WF3NuqviNCwpqLaT9mrOLNoSqb65WU2i55OPCDueT34aLYtruBBNBBphzvuUlyR/5HjDrJ4boLkF
XT/DhJoJLA00hR30za6qXcsKV7XeIVkaRaAwWxBAikMDDMgXqF8gjvbIAvYK+uSBOl/TXGZO37G1
McJZjf5vnwCSgK5NS9Bh+LGLAtFZMz1bfoIavA+e1TxrCk+epSfIEw9RPnZ1jZza8Gz7hmqdqrNu
LVF0pI4/hZyh1F5zT/iEbXkjZIewJSVv2x+kdrdVRzMms4WrWzHxOT4HR6TUTFVPQkPyZiItYS9A
ZM/rdXZPMjqCHDpsssDrB4Q5hDdfm295SVmxRjBmr/FqK3kpA4igI6/zZYS0qN64khKyA7q3d6ib
4vTp+4bkDPgLe4gW4IvCmrwFZWCDly2z/ImeXzpB7r1NXOq+t+jY3NkBsQ+Y7R8JJZnj0mfIBVOf
T5KRF6g02n5A9t6PcB5pgBH5pjuzt7yDORqMy7HIG2TFiwCcx5rcDZlF+yDuqAYOymn6FLZSPEIL
/d+xaseyumXPFG1t/CwCTpohlbBMEsqQne2TAzRxFJ27V8CaxijKmpbsYzM84DD50uhnLtXEU+Pv
cuC9LJwgiyZU1KDxZuJpAUEGMRMfLtq2zi0J9hHZL6AH83/ATsLkCPeytVmUY8SaKAWNbVk2sauz
8iafwzgfREQLZU86qPsRw7dsHwAbBixZN3a+BHh6KwAibkUXKkPoJYIWLGzZC4auu56GGhY5QQL9
mExZ+nmLpioZNoCpab8JXwYZRfMR0Hl8RgkegM12RrKth4x//f/JgDP52Xkxen1fttk+IDfy7GwR
4oklaeQgyU8/ZItpYy+g5aU5+TAfvqBtnsI8Lvkedq2k+lY6ysqqWC7z8oBgQepBce0IEWIdwtdB
VBRAENIMGeDl87mHzCDKvRdjP4Jz9ZFNBfjApk0im6iHwkUPahIdFOkyVVKuh50ZDTuHaT+INfdN
vg88x3h9gmOTomYLhU0bkAk7M78ubbaGlzA0wxxxbRLAOOoe//znPzfKqjxB+ffbeW3oTENJvwH+
uvYZrFGdrqqsXr7C06p3nW05unEy5hBm31Gvh1H0Ob41nNUgKyOFP2t+W0b0LwrO16UnJvNT8Ihg
WoiNH54oBIrpVG+TbKO+NwzfkcCkuS+CKVHQ0/8S1NYtxU9/oZ9MQVfKts1ujfYvFLsqVKaiVXGz
wicqfKI3pmh6YOebZMvARW69uuPPl6LzuTpIn/bYXnm3H78tsnXxv+bMEW+K96jliwjhrcBl1UAs
gDTgc33SXo2iGNSvMt+3sSc40TtVAiQlIFDdrRAHUOc+SCLxv/siB22QDpUVbYQYbIngZvjvRGbk
IWXTTnzTNCzAktG6dDzUCboYPFzsWvkYb/iM8YdxV/6wpCj5BK4MmmF0hz6FzyCAklD5eR5RUb0P
kbCnG7qE9+oekfw9Wfiz8h7Qd3NVlCS5Y1fWgYSdkeHflveAHbj0iNw/mDHgmy5x/ZYEs/FVPtZi
sEEdmBgoFXm9AYhLd2Y062y9ru4a3EHlZyKDqLUFdwDkkIk7sYpse6CxtGzryxrUTJI631TvWeSE
Ke9K4j15Q42uirbhd7Zlnq0dcPQKhi9KJK4q47GSKZ/q5aVh2ylMZq9sXi4qyYvH3iJNne9FTe0V
2xJSXJVIGcFgpteMDjTtPKnhf4mFcnZvvHnqKitI5Cuybqs4hRbde4ZdVNMJNbSBpz3jC5ZZQ++1
HWcmONjT1dZknP5hTQXhWX+madCsyIKPot97Y0QLPr54jkoFMFBNDUB4s4ZgM2izA86SaPjM0dKJ
3Rm72QTV0kJJxm5B10yadQF/n6f+ImQU9qwiZgQQ4cPO5MlaqWkxyEK5Mqxfl7N1trlaZtF+Sme6
n2hZMX0IQcLrsgA+mgHS49qaiC6ef+NBnMErH13vygURILp9KLIaO6myOI/soV4BTPcayNAjolli
LLRlWbJO4q3F6VjWxAwW5+KXWHusgyJZjyHApnTIKWxjhm9KRL94nUTHXDCvaBv41RQNJLytDiw4
hdwI5ylaV97n6aFnCYOtco5KUkpdxXxRZ82KUPmAzA8o05LBgifgm9v4cNZ5ZrZLtsoo10Sfdb9J
WJq/0uIqz7njzNNeec8Aqoe//PbqYvzs0jZ+0XNPBWR9me8PLJUQAdsoWk5k46lzWHjgdW5gOlOq
6uIGuSacNCrhW5Qb6wL+ZmmRV2L68lNCbWGavSOswM+i3//BYRnFyDwS5CW6huKDmrco8VZaOg4Z
9ECNMlSeL5H7VtFdVd/Kc7/Xlb2cSK2ONnmbwUpuYDM2yOjkRXGZLyoYu6rJC0pMJdvCA8SofZOX
NM/GdQ8k3Fll70l/XD2lN6sof7cDWbO9dwGhxxZOHGkAwGkDxgw2/3Ys6cUy6XyDLjCyj8Jb3NHI
EgSyPXqPkUEVVmmOLWuHRMxd8Q+ZMRk/mryVy8/0+eKyY0xcdznNtbuCzvfraoHeBV3fAxs5yA0P
W8IZrcMyMox+PVEPk9cTeX+e0673W0rweUOWT4uUScyfzeCXh3d7PlMzDTFd7z67KKXf+OxDNU/l
IavZQK2P5KXNFvSJJO5dEUoFvfOOg2uNf45us7iVxmf2pSJ/r8rrKuw825CHM9DJOZofgbSre6H1
PnPKq3y9pSMus/fFTabFYI+sKgIyJ329BcUGTQNxr6q322pFgy3JvpbxKPriFxN+Qlb+qmLKr4v3
cKN/HEWvd1e0ZPTZEhS0upP+ae/FmPwsVY9Nds8UgF8N6bFBDzSxeQDMNWwgxS9m3lb6F85/WqAt
tgQpgHHx7HIUvYBJ1ThTMrMEcNMyyYsfuu4bb5qb2Dd5HphDGPGtARoN/DA8XIv6Y0LaVoOyVhJn
tJoo7rljLBU6mOKufxrF3gMy7LBMDibmfodiqBhkiJCPLJ6u+nV72IYq/BukVPzIMhvyV1rqMG86
Rsxx1OyjL7EONkZnwIau1nk54+fYKHGmBkqvWETNFFLHIWeBzpjqOtX35Fd4yGHDFY3IbMpPQa4E
SXJlrADGYjjNG2U3ZZHWBYZSs+twrF6/3GMdsQMp+W8uWqSLBoYo1J4Kbo+Cu0v+HZkaVCv0SVMF
UAiaeLZSEvpZZEDYVzlITehzG5Zq6YGAz71pl+YcJqzKz/XU5vooOshovSwomjj5XVWUpG02nW/x
x6T2bZ5IhORAOiZ86mHdPe9uBW6gNdSFRjK7x2VHsEU7lUG9urYIGCMgbMVxy72LMKVR0CrC55BG
4Q2kLjgOZ108DNcA5CC1wr99clHUVVf3Rt8Y981VOam4F2/i6iyWA5ltnlJiFH8YlPH0LKHx1/A7
Wpl/BRweNyWxgaFNWaaadj18BIijU1kOabCwO5YbmB7gi/H9Op8N11V5M3QFieyqIRufNGyvWAua
8VVHTRidoQ7RFWQWKXlpeRdUWf7cx07XMGamOqXflQcCugN7Cp/bDxc0jXBB/0Tn+E9l9U9oNnxv
SSbcytPdeH1TVHhzZbSOElauOg82Ebl57JRR36j3IHE3hLe8szMe2uyf0vtlcQinuCkrULnCWmgh
kFAGjBlYHHzoQaxxJTz8RHOkL6hr0vUnO0bCkn5GTSSt/2u+kge6qzEvzi+NDavbIU2FbrrXObX2
/nqDhOtzNqTmy5fM2xML382vCunp3zDOy08L69UvFuarX7rxIBug1MjwczUNJDxH3+DCFIYMB67G
1aEPfdQFn3lHLnVLuyZCuKWo9djz25UFcul/NnOU+cg8VciAf9odjUaIDlsItF+QOAMpn47PxabH
Os4v2SxQ1Y15NXrENgv/QYtDftbV3XyT1bc5vt4MP+EeCNv69GV/eMERiqwxkqnuqUSY30oNkZlZ
43iNmLZ4BJGPV1GsmR7X88yU4dEIIL+6DWTy6B3Av3lfK5cQsig5TBttXqV6mxK/AFsDvC5u0B0T
z5GbctAMvQJ6vizd0Ev1oBxwESSph4cbP0u//7floKOwOyG8TH0+wYcG706gbxLWxTr3b9pHcB95
F9JozJqGfmlPPcmKrrHjStVx8VVuHnzjXc8rff5p2O8o/LBq3Jj4+Ja54Eoadj2xpqy94rXze1cX
6/rPe679c8sR3l+u8hpUt6ETb9W4XuaWpzlrdvALWxzJkmqMSZbnOYulAX8c+N72NWeAIsGr5Sj4
qefaZ4kQSA5f4FjM2mxBcu6ctXJZRDI+Jxv1bMyyqTbajKKjuue1IuJEfYlkLqPdVh0z6UKToO5l
7eMRdzXjbOQFK6GHR9rx/eDFQPNzewDrm4+j82lfryezyKIhrpkcT5Xs1zaZSTt6W6EeFRlkIASg
zq+LvX6csDjQE3RQiYYuBei4Bagt62qN5jUXueYu7x96GHUGEr8ZafJEuX4Vl51WGlHZLcYxIC2U
PSp8/YXaz4xAqFiFt+NmLFBRcSzl4TdXYoaMNRKYM/4xIiTM1uJz26EqBNO9Fq7FxQf7kYHo34MQ
Kqv1DeH/HsufFuO7EYfoOndsJLZ4U1nxCPlejSHT6lFzJ812XbRJ/NsytpCWJCR7v2255olM7uLZ
1I2bITwgV1Yae9p//NYATyIXF6xXNtm9wPuEPT9vp8KnRQTc8n8fiVYZoOGW/tldQJeM3+b39ClK
v7QJ8uIhSt41/gZqTvRjONn/OOz2nTSY7yLtsAYyRgIgbNPdAWYWMxnmAhtfhq46mzRBgZzPxamw
mc/j8N13Tmhod4CBPlZ/fTLsGoDDlIbx9g25dRtHF05Tgkb8q5wdVoDuX913HHcMBLKhJql+gx/J
Qx7AJTOOpAiZIBODHeuBsiyam11BcjZRmfd5ja5FJQmUaKuYhPVVUNgkc4nHUj1bnjMaHjtSeumc
Auf463PluWIZsA4oyo8OOQST696Iw+xGESap6Xu7cg/1bPzsHLGVUsOIB6GeZM9aDh2utsXjMBr8
b39LxmsC3wdV577o/1oMFFt6AJUfsmM46TzbzJT2iATuri5APO4Vb37Fl19srC5h0Bre3HggiJDn
yjWOKhJgWWzWLMi4g8SaHBbaK89a5Trk+wK158/zg4s43fN9ZKT2jle8icoYWT4q5xjH8Ttywuwf
0lH+xxS60T+Oidw4IPoZPRYIZTIktjakSCRQob0LQV+qPdeGNenjIc22FpHdiWWwOFOPBGX1lCg+
pTZ4h6qVPyWaKAG7I1pbYgVzbfr3kLTTYaU9k93kTZPdkMMzuTMjReDzcPPX9BN4A0FdBX79Y3lD
v6gB2Ru6Oyy2AUZ/TPpFsXHGUORxw2KdA58TKtxjI7eRCy3lMjdvo4gGCKAHnq3T1zpeESpkfO/l
37fSEnWh4xppZBlZoEf2YuXEQ2Ly9DtIux91RdvO3Gyvcv6XJVhLp9bHZtyIXWFKpWRSxqAT7CFl
N7dSOrnKkdivaawucoiJ5MvXPVHTSrsPeKUihy63yJuFVzP4NBR6TfhabgchsD28xNUKnJAL836s
L4t2hfbpm36e8LbPwLAs+L67mutuFgjO0sqB84D39Q60wE0e8jvoQDSje75tZhbEBa2WjtVYvbc4
xB1wuc5ErXSmzNE4TBe7nmfmWdwLgxI/gYRnIqwotckVUqkORaDXK9vwHZQWlJxAx+yFX3EAhIhf
GlyHRMtmzrztDbl8mI0Z/vjHP4arqzzB0GmdMjImDVJdUUD+MtpWDaXRSIcdaFcgRN2GiIFxZ5Al
jMzI+hVFM1JfnLJfP0IXABvZCBzYWkW10uA7qcJa71locPRhzBl5ZGCa4Bjy+8/W2HV67N2mMd7M
5t3EldxAvwNFA8+HnIFQEfw4+knALD3BvATLPIl37fX4Z3HXpnnSK42XzKK9Y3paVBO1sN+QlJwo
zzUvX1FbtdIuaa10Zwh2k20TNW7FGgNwrs48h0PxZTBx0Kd7w5w1xgEga6Oz873JSqA9xsmLUnkQ
I1hvVokx7zpMxth5Tb7JCt0Y2NZ7mr3d2NmlrcavwHJIYxnn7HpyVpNLT9DMzLjXRVcbG9Npb4aN
PqSe+jkl3Gvn/N1tqi6b8S1w349yeTwjjNNzy5ZL+cbKiDoiuyLZ2Jp8OxuOh50nK4GmDdndbvYj
hIWn4u10d3C1fYitDC3uSDr5i5qVx3vv4IstDLwdRV1RGb4lZVgAOqdryGrgZFkHzFEEGs6j/odD
xUWCVDm0C4bDWn8NvOB+w1b074feC08+iW2FqMaxqPaua+7tT7NjFfcUNtLtwmZtHCxsqdBHhmuV
fe4aJtTRDYd+/gNeBcUI+/z9vg+3TCYJ2c9pEE/cNmF0ERcO57N+etBesZFjGj7AIfuSDA8hyoXW
CGRoBfOyH2/EvdmQMqv7aYSsZ+JK+ZevT8U92GAyCSWKJRlgadqZaGiKLEKdcCUtjU69APJfyu8k
oNX1LJKX2Dka68Xd/rPbUL/7mz8C0Hg6+HxvJtbxIWBzCf48dcstE7qvQvtj990a/y3BbE5It1vK
jtnejsOX+EDVf7uZWl5V66U4UwCYGfzP7fGojxgwd+8s2T6VvpXL14eY0bFln77k05drLyH08PHI
pp76ToyiIZtUe8btElFniGNU00KV6cPg9yDYMWFeSW0Y0c//IyP28Ldll3wczeLhLfb09jJ5hz45
1q7TKKntN2psYR7JUVY4ZfjoSVfm+avSl8byJ7+dSiEeRTr1OSrfMki1a7eS/jbPMGer6w74SJLb
ZaXVcpO1HLOFeTqifFmg61ZEmd0oJbbuvWlulJ6mJquRDRfQ3FCuZzppN7YV3+zGz7wE/gQN/r2Y
FraiJUiJqdSaqVhT9S47uSFG2NvlQPI2cdrZHuSRD+KQpxAcm4y4WKncRU6bNTmVeJMWhkaM7IEc
pktm+fHgOiO/u2HwOVUyUerldoGQERLnBAfpPZP1PPcpO2KT4kt2Lk78OA/84Hn0Ce4gJlq6K5a+
DdRzMqFe/RFo9knwAP0PfrIPsJYHvNWeNg0D/wlsE3ABWGZgmMND+RP1AByeyZGNsBkE/AeMTz1d
i7uhJONbrPQLd5KpOBHhkRKZZ7tckVvprlVfEflyw0siPU5bSb7quNEfGl8myoklHaeHk9Trdo4p
xlqSHeDpRbvEbrSnjlW0DCAaihdqFsqG29OWEkDJB95XarGyY9OT1iCNHzJ56XJ41urYzEOpfKJs
SB+GERw/dBJS0AFLGvNTkeKk/be28sLHgcvJtlJhQ6GjOLxVDmR1MgrkQEWZSFWU6up3FHW20C5U
9jaRcGUFXFtuu8qvw2xGyG4H3dAGWOk0XkdKl0B7Ky6SJhcXmzkOFrML6MGm2I5GO6nxyS3VCvy2
HM61oNjWcukkOOGObq2XuOs86DaHcQAWjJNqeOJOIZV7JkVDvDxxnWHVf3ueuXW2EwXSHLK8CQb4
iJrM/ujMvVPeB459MHj3X37zF/PtPcbaT363A7Fiv1m/+7M3//g//+hHjF1ELPFryZ6OduTo776B
luNvf/0rERdHhHOYq5Gyf/ztbtlgTABsDyL5krK83XCGUJAParTbTwaDX2SY0pE87SjzFCMxXeav
K5CFfpXdrfP7yYASI3cKJlWN+q3O7SJK8iu+sgGPeqTowvPJtzShn8BPvG8wmauCEhDoK4HW7lWd
/NVP04HcgC+yjY383ADDy1e1243eF17Ehzpysh9QCUxPNLglz/o64bfkhNfq8Iy/wxNCSg2nNMHm
zTbTXvyYIpNW/Jucciggr1Sujc3uChN/S8KLogSRq1jqaZEDbYOJxqp6yVn7AAwe77PJuZW2hHsV
klB0awjuchJFf5tT9heg2Nl6QYnNBpJOe3kPcl6BeH1PjxB5hnHvVI8HhqdIkhYAvMF5wgXi6WAL
Gg+gLKApOv5Mo0/ht2g6nUWP9n8T/RP8+4L+/Qz+vXi0f34+ht//+vPPL/nvl+fn+Mnnn3/+2eUg
6PVFzZ6dc7tn59Dy88vBfJ3fZOs5jzqLkvP9+d+MIvj3Bf0L+r20kH2DJnQA0PD5OTb565eix8In
P6NPcFLmM5wXfooTM5/SNPBjngd8oQeC457XiD4XCtlAih6DDJ2iIi14u64w24X8gZnkgg5ieFGx
6YiSzaV4ms5qBmHptbqLPuZKbdle5nAZnh0Mvk9N2it7My9BoHX6DIq1B6LW0kOi79XFfzprLoHc
nh3U9XXzOGWrgjMS7MUyXzuzsT+QtVufyASJFV8VJf2dN4tsm6MXv6WNAYlcJxsUcVx6jxowXCf9
1eSmrnZbOxCLFOGPZ4QIwfBDvaRH+7Pz59/iFlhpMro6QKjbR3Y381CHBARYUOIewAToBL7krkeq
jbVk9SjI3GKeLZdcTyKh/LtKQaVVoixIH6K7DK97qHRP4SkF+pGZHhMDLh6PFSfCfBvy15j/zEie
mQ2btqpzN7p2CbOaDaEZ2gWGI0pog8EdQ/lbBOFZJ/c4Jt2YDRd1jskY9WASIiockKphYX4qToqI
XjRHps8++/YK9CcHFqEnDYzi+JwBIsruKj4ACD7xCa6sBJfPLIatO0P3CJWPLj2pwW9yhLKFlEYF
P57wyibyucTvwZjvKUE7zABpOHy7rm6QnTdrzPSBmWubKNkvMRWmkpIVaF8S44Fgr6hvUcJcbXFG
5oFYCrP6VXUDvCkRWCNvltbmpz6A7Xp3U5SbrMxusBRefgNzy9XoBN7dIJBUe7fIEkD17OeMpCY3
CC/ZLAQJjDXa4fntSj1DnhlNDb69WedznB+dMxlRlAGITx4o8R5tnusM3VUn23s0JgwtoiwIApND
Q1ycpPGl6Y6eFDP9q4HzFKDEE/GfUMUBsZWSTuRcnJDRkJWtusHbNBKstX0s+BsknA17quX7LaAK
CJYgfTsfYWmZRNqnvn21A6YEKZW83NQH4jjXB0GH5PAvnicH7LznVCXmSEpRrvxgbwvQq5eOP7CO
9zDNyIWhoVZmv/BK4SgY9m6ept2nLXXSHXTglhO8fsVSYlCG0+nQWqNFJNRBT23HMWUK5NV7SSt1
X9R3QCFOzkd26zSwWcrEQOLrRK8sDHc2nMizgBnKexagZh5T5mVgnKfbFvWAmbqovDeAxssdayMx
OUOboHjrEOiFExSzLSB6vpwzAe07jSbHJz+MFlD7rxwcuh4R5FEdAzzKJlXXvt4m7g2EIQvKsT78
VGYBPGkZqj2rbRDUM2DXy24sckXHgLT2HmjLZhw/6QIzhmQ+OQCQeBuuvDDsTZPWoVhQgw14SAqu
GwvKH87xIvVvtLlpT2Z+bZeeQxMonYHwKiJp7xnrkbxvaMSZoEqGb0meC4zlYxDQ1BXSDe+yZo9D
dvznrY3unALfGaEmiTyzgJiDgMYS20nq+ZYzbe1KIJDkrbi+H4aqTSjC5OxeV5ZE+LB4Hl5tlB6e
RpRPvddC/FStJrB1oSlZoWuBb4VgfufTXlQg6y7aH/LU7dW4OxfaiVMqFugdl9mjBUXvuzew8BLa
qL7FK0T6oyxeD/Y9Ll5gdhbvoLW/etqZgyTFmbc0/6BZu1ekyTFt3Ycc2JGD+lD60nswqnN6ah0N
vVBFbyKXKBxKoq5eqs1DOs6IE3Wzg4296x23Nd3W8dR4zYuaRsOAIdSBb/64+Jvp5YfSYudF2p/z
sV3EEB7Q39jwihCHx3qo/TaTDyT1GRwn9Q8inaIH1TuSR+cgLnOTA2gpG8E8umNLV9iGee/Q5xCt
gsMpZrGlhE18YZ62eVYvq7syLJO48rGa8wHxhSUKv2G+NvNhHhO4NsfH8hb1Y72ogzNiEhOCF37a
tfsqnnJoQXL0H7QieyyF7H2YIZT5KFZIpaY+zHjwXocOzJ+7z/A/bLd9ztm3E6qSjc1r8j35//nM
xqb72jKQtRk/oVpmN9X/gE416BKosILltuFZ4qAjQ8l1MR76dtjDCixNjZfeQ7q4iYI5TLtb1kj1
aCTiKgMKf9TxsN0huaKGc9To0GcVfkzwn6QX8HVRFs3KhYyHUlB2ol0ziuZzqk7Jz28uxsqj3klx
JsbiIL3Q/rpoJojQiW2TAK3rLh5RpUx8+Jh1YlICBUeMNeNkaGbzZN+qbWjb3Fb44XyZrwkP/Y7j
8DkYc8Ruo+wijopmi/AD39AjXsTxxz9He5rs8mz4bHI+NIsa0qKGP//E2iW3v8F6ml7SpSz0XcCG
EEZgvp4z66qOOhoO0BNpwWtzWyCtkK+FbHhGCZzPTO1ZwGAxPJv85BrFCv9oTNt0ouz8En16nnY3
aLGumtAFUcb4ebPbgBKpM9vKx0zjcptw+V/x3s/Re3U4RvuiSv6+JOMojq5EIwdnYZLv/qtv/hzd
caxonXf/9Zuf/tmPftR55MUH3YE4SqhkESQSDiQ1BV85E3ZU33PPJMYGMZUuoYYmZfdrGBM96hI7
u4XlUdFIomt8gSTNh7JfcAGEYsN1YlQtcaomgxWTpK11qSj1NJdXbtxcMlZFwobDnpbRclerXN9I
jNw0314J7H1PhSvyIsCHgdxd20Sc46WzF1Lo5Zbdj7j81Alj2OfiArZbSRlz+ICAP/bcFTvRyo+i
N/W9FKQui/U642LdnMrqNueawXQaVkn3wkqw7AcA4tCJHvl7rwm3wCgEnQa7Pz05fixpsPW7AXaN
VSpsRNZdeVuC3BunxyO61TCirufB4O0jq3tYfjtrRD3R0Ptj/PHFWYPq0TBV6F2Ucj0uMRO3+CnB
EZ7vz/afxEgjgqOxjqjGBfwxsYo6gzgFLe4PqpsqZ0wafSLeytkeb20g1oks6nu0aSd2y/FP0qdP
n3eVjN+Z9m7zcZGGcxKiczOwxXgymcTIHjkpdDr+naeImuBUqgdtRTVi7isaZfb8o/OuJ1hGBGlM
pAotxtCT9l6VolW1QvglU6q5EZDPJXunCibV7mNcebjJax1D2kR3BecZ0mmIpb4JOQBlkhPEq7yK
dzhWS4mlXAh6hbRwsdnzYIF+JljZFWhQLVV2LWoJ1Be3OZLcR6p0EF1/qoQm+TS52gmtEyngU8Ut
VA8qPaLcYcipHRTO6Pnkr7DKiUt8H8ES3xf5nbUYVQyMy24KW9JsJTUfEz7wts/UqXnfIvPo+Y5q
LMCXz/7q3H5za7Q5js3n7wbf/I+6eu1cuzpW6+W7/+bN//MyzFUxZwV5qw3I30p8LmrlHUuv91TG
Fz0BEDIc1sAtlKtHUp1+wZTGz0I/19mPt+uMi80NBigftis4pZtVvveYOBEqnZGWha3e10Sq2urr
V/uFW6JA0j30E2hqIOVtqeSqjP4PcPCdHLj4YXSFKamp0YT53qvr6FPhQ5YAgW2pdF4ZfYp+Mexl
gK22dbW/16TQVOdBjJRP9+IVJen7NVAqiEzdJUHSp0hg5TqxhHi1A6DRYzWVx9jtU6v6nuQFi+rd
GmZzla+rOxwM7uj7qljSe/ROFz5ipy6Q0HHhPAsSVLrzSdzVf0opwWQbeLep6AkvLwBpL5v5wqpC
gow/b1fVktd6TTdbqhPxqEgzsl1boYDFbmY1+ZiVCA/BfUk3yapSTsVJmpzzpvklT1T18qiyBsHL
IDho7yGKg2Zb5LzU8RE6vAcEpoTtuhACwePNIIoGKA09gN7qicguICxrzwFJc03vukc5n2NbAEO5
yxpVOYIgsW8E4BA3us3voR3vKsz5F7qO2YgJIg0EkK3BOe0WAaOwICQexXWxcM87uluBwmGmggmA
acP9U5YbU1bQf7EyQCijHRywmkhWw7ewYQsqCkXMhcuB1yozoY1MmNcUc1gDrc42lMDt04T8pZld
cTHJdVXdcopYPSwDovnjCHr6sygBPo0xfhVIr/Ar+/xSbjz03mqjZZU3ZYz+QSWmW70Xz00ZAfOW
hSEWGBCPAHWFjzKiL3g5I/hd7RFywnssZH5Dmqe9l58KQ8RtgyvbFMu8ZsfPq1yqd9Gxqlu1JlsM
xg2v73mHg+gliciWNYkIgF5ZybwoY5Yhu2VTqpHt2eke9gghVO8xD86SxQuNgrzG17mkc5NTi0S2
z8ulLmuwqZY7lUiQ/IHxFwLkFVCzd9oJTSzx06SuqpamRjstSgH8eHx7t/SjqNDkwuJRp7fHOdQF
pg7+V7oTNdB/eVXepbHemkNV0t2sHbqz3g2qHx7Isx1I5NQDinFBXQ+3NmV/GUykXyYsDf5wwhMt
Mtuh4+igA9RpVQCFhht/T9vEFBhZhw2lzul+cUpj6c7HFDecwtXdXpmu0rns85JJ2qsw+3+glLR0
N/tmQyB/TwOCSsiNNKXJvbyofsyAWzzUyoKqGsI6NnXlnkhX41GpUx1EQIpENehDqU9FkYY+n1JD
EinMrHX9epBjJuqOXXaN8wikN1UYf+1vqZ3jxEe8UEVVa1IzKsecYJoq82nSvXep64XjrW0aylVn
5ewyC5a8oIH3RdMGCY/Vw/K6WlXFIrcyG1mY4uOI/3QifYPuvt3lui9CqGBK/xTf3J4FoUiLi/PL
g+kruWI0MxcynSO9lr4hsFS1lgrn0c7piYyAXp+evyg+a5KzOo21MdFZrmUKsK+ncpj0sGOhUxMj
KtAX5CsLP6CnaYgk2A3oxSAKLaeUPlyG5KGGlCo3HQfmU2itAzsoHxIo0i1KiglJy1rdeMHaGLCB
nL1qlY59TUppW2dKPp4ondVStXT6ELXVRaNC8VThX0yH391zTixj6lC912HDfodHIJes12PKfURx
QGwbomJ1/OjCzsD9DA1bUrhjO3mpOyXuYfrtJzrcfRbFH+P0PolDrI1J9bHGi4qUUNF0rVl8Cp/o
AiYJDpwiDcaPkzRMQbm+gJTc7Bocbc33ocZGNoh8bnkwpX4OEpmER2tFL7bRovMRlk2nqWtbs4Cz
Tca78oFYoAuBPAAJfk3SXsL5MfGD1+2mTS7sE71Mj6EETPXwIfMopx+wnOs+X8z/KAerN70Ekmmb
T3qoZMDQkviHbEr9YPhY4tAdgWgxMtx6bOdQD84eGkYCnTM5PqtNrvYkVYaKm3V1RR8gKWeji10F
t4MTqqIF7bwuZ2vulyr48P2eRZAAwug8+xOX/i97qYdZhLNWkpaso0Z91nzsbEPgadaqqeK6If9z
3qADzLDZ4aPXF3pVKU+OmwWT+Oor5YM6RLcJl+Qmf4rhrPVJl1manrQSoceuaKLmU6dOu+AiyQKi
bG5ce/i5zhBSbZveQGueT8zMJxTW/IjfFxa7VgqRYYgo2cKMzNEEizag4ukgkM3mwvHTbipXteLn
na2hT7tM6Xlwb3rOFpOj0P8Pe97EcKtNj1Fnf11a74ym7uxwPldlhOfr/LrFAa2P6uJm1eLwGvQJ
1bYc0aNzJ091KSV8deY2oxUz5A+DQsuZ8d4oaSb0UNpPJB72SHpIQrNuFU1IXeAX5fKUywvNTr24
CgW8OCVKA7WnWh7myaMJimFd3A7IW32Ybc9AF3L3cDeYY0wwyDr1wdEbbDUO3GD39gauXJzgO2zM
j5MceGRPH3MNxWmsjurL+pST+rL+/w/qBzkk2JZDZzR4hAaOb8qsvrdfe2azwW2eb7M1FqylfSbz
f6MswfDbFgumYQnkMvq9PM2A6Au4Bv9NoxixziIq+Es80u1ele+xADu0S/43r1Uqzf4wKUALatCk
MNBOlDzTFzW6r4ewqotZbEOwwkm7+GUvZ2Z+TU9AngBzP4pBgcMyg+rg0Ti8eQ/77zBiPowxmTl+
GFvBX2zm9MdnKgO28wpaq8trMCqV2/CLInAdTsP/F8ul4H/iywxPOjw2tS7E691VX8fxwY6/3q37
Oj4+2PGz4n1fx6eHR6x613h2sONX1V1e90y1f65hOsBn9CchBDThICHAb9JO215CQMsMQ+Id6LZ+
CFGxbuzRCxskOzj5eCQL7icjJ8OjFQBAWYkF709Jl0hopnP67kIzr+yfF32zbooxZX2ardeYNPMk
DVjautaOqjpu1rFehKytEg8jhJDG39V48TCu6M9iZuuyf2IziPhSBYgBOWw57YJkoF82fs9pmX5v
X8brMp4yLF7+HwLn5zRPYkfWzg5kLsVXWnP0GRuk/z6/v6vqZUCWveVvEN1ci592DKevcC4nRCIZ
aJ0SOllnfzP3lma99FVqGXu7crZEGx0+F+IWuz3wkwvpdkkLCEv9ar7BinrWeTyZ6UmA7D6KQ6aO
jmaS9ZPtnjguPVh81szOmhEZIWWOIzWD9KTBGYIHoIfum9oKGVep84x66uPwDdFfp+FeDzxW7Bcf
PEwDOXCo1h4+RiWs/9iCu0Z9rKmHDlBt17Jnv5ZHNmzZs2PLD90ydAY6vGXLk/fsgzaNOi2PbFvY
fpicNWnXesh01rYcYrhBQJUOlMecwJw4xhomnx4sHe/mkbG24RBvPGY9BHnaJUg/9EuqmJloz6y3
EEYfVWtW2e5JdgiZ7mu9mO576hFhN8Y0+b+XRNm/Lf9AVKcGWXMUBR70WAj6pTg4nSADSdM/zitA
kAFTa6amzHVhOoefx44iyUnK+R/lDb5zlrLSpGu+dxafWm/pBXtRap85dLzJG+NDrOSREXsgc/L1
hhKtwppbOw5KH0ASqwcWb69G+CaAyYvm8yG/38UBQVTeNf1TVD07Z3ngKQ+XoQPP9HEqsbhblPxh
p/39Hrc/V6dUEdk5re//RBSADD1f5+NC31J26IDZ7dZr44JBth/16EBhGie9O1DLU3xAKANIkFjg
N6nTLkgsHkVNsdmui+v7KOb4EtY5orsV4LX8PkNP6dg+g4QBmj2xE4PE1At2U/XmzM2dgFynv2F5
uPl+5VK/OcZVex9dPPvpdPz80loZ1ayzgxazJtKr/NjqanmtuFSPxjju2KNgogzhT2tw8CnFGiA9
oagsU8Jg2M8f31ygsbq4KU/Eamh5ClZ/dxZ49M0kdIqA5PgDDtHnGyGfqzHMXyGXTvSc0Ro3KlSC
TZeNswFGKWdDMPn7dO31FlHdVMvDblowxKXb/pBj1glOWQAh5JMVYCu2g9afWCQQhPysaBZZfdL7
rjT954uSHTxUEfV47CcsENudsjpytoW2h14/6fvODsCHaafZBEeS9bNLMCcx0Ilh1NjeamnYScf5
Tmd2tT4MvulGVMWlKKdUycW/v67FwuvGbrwYrNi0y2rXqnp7nG8KJQJS8RDZF5b7c64CHl2zBK15
scqxcrbsNmUUlmWrx9qu0YY/5qhJDPCgvzFjvd9AVf74nBpYuCaISh7MOHiMyCjh7cKmLOMaC6Ou
GzC3DdoTCR+NPdGhB0HD4uG73qlA68Se0uedCNILS93tYFXgnINs1zJc+uo1Y0Be1woDTNStpECK
FDb0YCvi/KMP/w9kyxdfvYqeRlTLMdpWIMQ08OGHAyRs1JKqlujlzapZVbs157iSKhhTCTpEvtBB
AUEsgREj7Y9TCycesdQ1vKlaAYGZwemXQde4K3OQJD4Yu9AwSr+BX9Pp6WjvoKLErllU6LvgmIpm
8tHsQahtIaSUy+hUKza5HmkLsfS4IX3WKXXckJNh4iPpiOKRKT9aAT8zDNQigQUpfbd4+pBGZM8+
jHLNlwWmZifahpHrbbQsOH84JRuNote7mxvUerGgcAgehrejEi0UxwpMuMqvqzpXwhJ+KYVMxuOy
2mQ3xSIdhu6xrJVDK6Rcz6a5SdyS7C52yXfdICL5wkIot1i1U7H9kSCp1IaFcbl6a9Je2Q0OYecj
mb25hFzKUvFIOv4rqxq8xoULZd4zdr+2hpEnWsU0xcmx2Z4LmHhXHdoHbjsF6g7CIVh7LMJshxOy
xIXXktSNZKhHkaPJEUFKlfTirCZ+uR+lTvryvT677ygKUAYWZr52PnMpHegoppSQG7RKO50VtsPE
Ylj3LYo+/lg5gCp+nvbICQhGisJT6UI+uXzfsil4auB4coJvTkZzE3Rz1GZXoZuq+xE7+v6e9dJ9
e/HsrySDiYr8gg9F2kJB748sdxxmFyFO8QOSbF8sGAwKikim00DTTYzBgEU5n8dTyTkiodAm7cV1
0g34+Kn+9ibw7U/0t6skkDIqphQrrIexbDiEMaLHCAvn9FOhe/IdUdsk7X6YXIvPP/YD4nnutblm
cDe6L+bY+chuUeD3Hdj4DgkfUudz9yuLMDx/8pMnHwFurausRQCMgXBsQyI9br+9WpdpJUgtqwO8
qKptE0s3bgHMaxRhevdno+h5+BuevD0UJgW6QIiw7ktaw0fuXOJVvl5X8QV+TyiwckaNb3a3/B67
ol2A7979t9/8W0y+QgUMKGLg3b9583/uqVDXgP6muiTI0ddEipngUPksSfJS4qXEPDjC9eUTKTjh
pIepqM42RkhjvkSr/JZOAqMGY0CbTSUJYpAVqM9fz1+9/tUXfz+iXz579TX/8vXLXw64rdRjUM1V
nQbg8U121VCuRkyQB38uixp/cNrDogF6dwvXCEhV+ZPncv2AprUYAkWJZemLISJkouvEUbYtvHXx
iE2JdDBx2WJyOKTiXq7H6JMo+cno3Cplscm286yZU9Qx5hJCYcRJkyeXixpAY7tROjAihAWHsv9s
jSqdtaEKGn50fRmM2XSD3KsGj0L8gKJh086poqjh8b3lje2ePbWNdSUYK32r1YuKb5g/ebz/uK3R
DbG916NXd6WkiPPC4vlgQ1aWL6r2lcLwfCnc/9tvv434xFNfst3eGVMvVT9mtkGJHSd0GfMl5atL
oCVambZ3u2IpZnb4rZP4gIBgnHTPmrjekbcmK0EXV0giaxga6DFNo0429f0v/6benrh8aMnlmm70
8m+OLp8dqOBy9sQkyr0PYCTIGvMNcV8LEO7GAUhAOE6FhATCh9S0Jj0p0lAEkaShgYBmHR6Ib+tX
VVPsv8JCMkwAJ/g7ljW07u5iBUgutwtzqI0YAZC6LmbnHoosVlz7Dq9Fsyq2mMrFJGujFGzEaqnm
lIMd7ndAUu4xhYtk6eEkQRlmab3CREiueZ6/QoOEJHFYoESG4nhnPp5T2GIHxBKTyUzsVejf4faw
hoKTK5YJ/jDbfaO+pRnD1/QzdXOJeyXqdQUjzu4FggAmLV/M1tnmaplF+2m0Z6RGgfgWU6JOQ2Fg
XqNw3Ff4lgDHohMlhQTkqlFE1MK5Kaf0JNS0O1tZObNlCHstEsLvvUA9MuBZm6tqXSxQibh1CYmp
9haejRpopJyVai5Wb7jdLX7dVqqgy3rpsR2q3Ix3QIqlYUlHmgjirUoaxJhlT6x3RjIb5NUylrVZ
zsRg2c7cxO4JQkO1Bk1/9sy/WFzdzdsvk1CKLxjva0JGLq6D6awi7RBqNZ6LQb3rk1nzolhb9De/
36GNMs4J/WJykwQqpz/iNfGpGKmwieKnMeUjW99l95h/jkEQVO9Wr41y72QHkuEAb9aw79jRT4Cw
XuaGxvY14woP1BTWsStb8XrLt57jdFZj+VJVTyvfsqabxJMJyG/p4xKEmUTPdhR5ftfHD4EH6GC/
WARsmiX6qitQdK0UTN4BdyzkI7o8i7RsAXjEMC+eO+oyfqbHdimiM7ri593Rha24w6tyjJq54/gM
1psAfTgYfP76F4xnDJ3la+QrmtehTO2xO1MBDjaZ+CGDsbKTSqKwqi5IcGGr0HW2oGyfSg2g5Gp0
3RhzURzgKlUWUVtn3F9nVHbzdUpCFdqtXxcNJdlhMYk/4zrsHlnlLLUVEkvJH52KC06dc1LHjYBC
qjuf48RAW290KjJAT643B79Y0/iUcK9ulHyg/k6nTujGnCQRj973P7vbeX+wJyX9Cr2491XwPgje
CPQatiM2eVJTN+MwX7uXv/ryy68eDn3dA75n0c42BsTQXlGUh5lYcqO2tARk0F45tB8Mq64HANkA
3K4h7n+C/BqSYduJJxkH9D2uLhqZWovOw4u6I6+4SDfmq8VrqrMN800lwqBI0cQshz6XfIJ0dTEE
U4RakB4xiyMeG5CGqrakyFfXYstgyyCZ/DmVYeP3vqvqW+TVYShmUUqmBbpfAPMZ0zeNZNPUOT9N
Z1C0JM+4szbNQRdZXWNmRC0DcFVYtz/sY8VA8GFGchVkFl9WdJHyU5Lv071srTGyYirEfQaNGtQZ
rV6T6JsGa33fAbWSYt8Z/gnkedsjkhfuxgZ8LIUR9qqJQONgoMXd0is8Y3EiVZY1pBL1jcWUpXbM
CmG4dqpglC7YxJ92gjbM0XepkIwaKDPqSmGBmfolRHVtUZTpqPfBXOSsxf8DSlKivOPtoIyiW0rL
Q3fRQ7nh4bigIbkkl+N8s23vJQ0+3RPNjy27QPfV3V4gv7PY5GKVNavexGz4ZdKjPczn+TtNZ4ir
26r4M3k78vxnn8vH3P6oTYTBPJusMRjTI4UM63nnO0V+n6Hxr3nu5gjtnbAqeIsWb04OOpM2NoB1
ewyAXjPWUzcLtU19D4DxSRAG0gnNxbpQLEWSlHzY3JjaxPAxJmcnnKP8u0hwuPQ1KBAILe4lK540
SgDpshp7tXdHVX5z/0aZJXVCRPSuBzmq75obNqNZoWygLdEcKDuV3rbTFOjOlVTLUGAcPd9ek6Xp
b6r3phDlYvZsJHXQ5lKDJsSIuRfm/8ODgauvOV+UUCib+ZtSBrIdBTTiibM39jiGN8rfd6uCap/D
SDZvLSTxvwYEXJ0BLXvxgvVVMrcAGFxi0OoSsvaIi2OFyqisumL7CNFL0g5QaIdTXlZ3wYQ/QRRw
KPtiBRJS8tFHP5MjSGHIatEigz7/6/PzwWlmIVUtarUD6WJSb3DnXc0yHNvpHrfz1ykBbv22nQ09
mJxqWzi0U+4uHdqeA5YmPLxeO5O4Z2hmMiK+wiUSN8ufDkGWWO3KW6p58dPnHz3/2c/C1GyV75fF
jfi/Igi253DFC8ws3rG1dxSgoEYkqjdCxMezjNJRh/QtS8MM2h3VsuiFqlllz4ZhxDTtqFmX/bMP
LsjyNCDwC9XDRRr81Ko3A73M1qZJxwc2cfXFURTWmMNizGcV5kHHnI/RCv4H0ofyujmradBhdKan
ObIz8iqlhuqbxfVVfMDFlwnTs0AKmR3CuSajZqLRJe1LAgbNw1tvCTYTjU8BfZQa7LbLrM0TAGYt
B6tkrX3P5G4lLhTbGdkx+XifuRKOjO338i6pE6K7yobSE66rNYg7SLJVIG5W3+w49INA3WMkY1Ht
GAD6ZbbNdDrwlpdNnzbVJn+KbZ621dPsKV0d9OhwG+73B8RSyh/f6eD953Qo6mDEtP+f1RcVgJP7
KDK1q/OT+6nOdEvaIJMDZaybKt41nXZiC2/vPFno6neWjmHTyZDwYmeZp10eqb0b6R0ZOescsacO
zwrowdU9Pg15QsyQYSlQuq8PaOgsJ1ZfxZRZ/K7DWWK7vzSiTE4AKtgnTGCKEsh5sdSVJ9gJij27
bu8Ocbct+rLd3k2avBUrQuLOyd2rk4pvtQTygtZwGeIF4Xz7rHw2zQm8nVTYlowtiDG+e9Yk7nm3
4rnFE44ccW8szlivGuOYYWu4lRNOFQsKqMNSc8Du6qtLP0+9/R1GSDu3P5Ci3j0P1VVjsjkFr2WT
b+NR1H0zcK+QVsudQYdniQLfnCXYHX7oc298VLKum1HQzO2RwqLwq0e+m5zMMiR53KH1J8ZGsRjC
/Fc6L78F0WSPCIjboFn0wApgx8ZAn1vMO0rWAxxMORqO4jSylH8KMOf00BJt7kRdkFcCmqhCWTA4
gAdQi4427mKfhK/TAi7OL30B1gEhx90LxH30YZAYXJ6eIharE+XIA+hpR6WHVqTvRPhKyZzCBKJ/
GsrbTfWb1Fgmhq5uuO11RL5w42fTXr7k0GK56+bvOA6ThN7pHQOJ5eoMT7koppd9M9d76VDW/lEV
svQS3jDiIL09ChQapR+wEf08B7EoyHjcaZs6F4ZeEP6KoGeKzXhVMJ36fUg5iIqhYwYtiKpUrddR
jN1iVEAcyQAFbbj4IORN1Kv07Bnq9Dt81cKAQJw+Odxh2QRqIqWKiHBKsCBSEnzr6jVp22SLH7zU
LbVcbGqhSLarHHxK2VbsujmHhR1MJUObhMbmJIYJ+ewOdklGurjs+IjAN1xzEsXmfJnItMLeIORr
mMD3PQzVTBXa9LWQucisTkwkbK1jUpQUj31OG+UmUZbVyChTP4EJT0z87jvP6IdU+0eIVaCs7Urt
wsHOAjnVhtSWlUmXSnvDxk8DNM000gnUnhLr3vpBehoX5LcnhF9PnA1/kJjdIwx0TCEhDq/rbFOk
UD6LayqyjYVnewxyfHFL6gk3jgxznmsJQrLexfBpiiAa05vofFzazDG5If3L8+UBIxvDCrywABha
eDrhJmyDS0/0EYLleEasyH9OvM6a1iJxnoPQAtT15emnRs179CBVS5wRw9HddAkb6H3MB1CFvpgv
QwYpjpUMaec9+ptyjjSPvl2zm9TiAXCBMjzw5RDOZtirD5n3B5C0qell9J8s38vueAosouOpcKkt
A9YvCJO+W8O57vUjk0p4z7tH+yZ12iSl4WLFqdtAmk+Gj39+ge7I2mquiAI/gDetWtcIr5M8UTdV
3doRJOoGkh+1MXuTW3uJfuPbqmmKK7YVwwxUqUS+kvAZFYR16SmIx7oXjnfg1iEA9UKN/bB5+GUV
0bU59KQqK+6z2Fqb7vBVukfqCvLta7xXMxPcWKz9KCoLoRmUfVATctFpuCYg9g6wR3W/3YlQ4xCn
Ne+tdE2c654etMddUNvLPvT1RQA4mJl6gP78i1+j4w5gqjOt73okHb3N1p8IuFcnPLxVXbnXQyys
ylOsea/S0P3VacO4ieeUjzhJuFJj6CT+dVhcRavpAc9TVeweb9GuXOb1+p4KU9JTFLsyBFxQVVo7
dJWhOsfGk7MtNofGo7qQbAQVuRs76KKziEzHBqQh7MeG7b0QFuUASFw+xNmxLYvi6HRCrSf9z1u4
CY7jqYqs447WG1jgHLW3o7TWPHUS1o7kGR9b/HjGfbxaR9t7MoPnS2e1HVzDxQcuNnTHb3r6dvUo
fs9cJNu0l8dsXa/rkxy7a8e2YjkBioSwFzfTbqEFka333pZK13Dbo+JSnw/5sx7qRUBtb+W99rpO
0rCKisyrKHf5IKgH7w/hWujs9yOaRHoYXB9W6jUc3Y4wGjmopKdiPYAjYrs45pMBIqn6ycO6iA/0
dZdCQ+6TvIxpTWm522yV3wQWiL0qyo4z+bZY3Bp6B2yy4rmhkwPSKHti3uvW3cHXrYNvyzzqBCco
c7um6T386Wlza4SrxwFLhGgif6lDebGSsJau8BqBksNFCFFzdX371Xrptj12lf7e46EZ8ZFs0652
YqbOWTB46suszZSKdndYRaNu1MEc1ySkhsnaTSBwwW57Xa3s+9fF6C2FTO7dyyRSmu37VjRX923e
JLiq9JQHFONohvW0myai/sMjfgHdYTFktG/Uh8+TThYPhh2/qNUD7KvS1R6wrfQMRxTTeaNfD/Jy
UaE1Lel9f9446am7KaYkD4s7zVMv3pwPHs694xgsCDbzUMV13OQm3KbXp7jbxSLyvtuNNLAnlh7w
3jk/xT+d+jCNCaeN1y7iL7999fpNyCyF+SaQEy4Lyq5E8uVTACjXc2kXJW9XyFKfClJPAtDQPrrO
4F5xzXapRUiOUiEEPrLmcFqwYFVsueenWH+FDJGvcMYPMGOhtMRbWGWKEli44DKIgF4+cNyldIJL
uK92Yq7G2D7fF4CeXyjfRux7EJRarsZtItcrVU/edizrtwsfpP+eVRfgAdk+D7vHb3uQMvC8a1HW
cB+bMh0ToLaKU8epvsCh6VkqkwreGBFOAHnhXCbuAX9trISNqCacCKYTVCZA8KIjnHAUghmzP9AJ
2nja6/HyihZgNc8eCOad+6rK6iUl2qh3wdR4fh+d3iY4Bbde8ToUG9PZ0HX/jj5gx9bBLTMHnbdG
Xx2x7hoyR0G7gM7KbmjK+CQSCPJ8ghMrhV9DSkjs4ruemruJiBs3PDj2wcHQ2UrCIfBjy85sohgk
NyS+61BiJnTAMCPr3AnLHG0JyBP65Bs9ctfMdUwK32HXjkUZPzyOmA8DmoyfKcjdVI+a/7z64h9e
/Or7GE0SHyNupGZcy54cCE2y4r0tj92K/ZytEJsKa4X7oTKHvRgry9KkozcP7MMXX7784k0IhIOQ
B8KaD9rJ1CoGkjHByzqiNilr5ou75QFbkPSLpCP6Ai5WsoWNfQdQUFjuKPFTawXGcb8l5gZpV0MF
bhJ9SUmtkXzN5ygf8HDsAY/bAODCl8HaZj7hA1jMNd9xFw4KjdBAw7Ijwtf8fNW7N9arsWwLrA5E
HnZst2Oem0mfvcygirLTOgOHKGJ2ivkuW5C28WDDXeYa7uZzzKLdG4oScxHds9oUXFaPyhaIpg1A
sO2bnC8MR8oblUNHzfqrI7P2Rtveb29v9PYB27mlIhAhjmEp2l/dtysMRM0Wt4Ct2hFgXVUU5kbv
wa74w2AnHDXHf2jrMXbTnAdPY+A5XAo52W1BLls2gjxNi+FoGoWyUocNTrb3neeSuxVIScbnBrkJ
rWHM3smYeMuVyr82fJ58ESLZJ/KPIu9cZHyY+Q/l3x45U7p4NAqXKnqSMiaSB1AirgC+ZKb0JHfb
gnqto0sdsb/1mPBMmIzemUTAaivv9AG+A2ZWJG3H1inF6h2uL7uF3j+G8LCFKC7JQE5zZvQWiuKt
bPvBlx9vet7I5mrDhUXJBfR9+8q5D0uNGBk677JN9GPJIQXfXJxfujNSSURlCMkMoZoPgfN1krYS
gTMuHY0jDGAohfEvOJgJZouXgOtZu7lgyJ8Abzz+wm47LlIDP0MmWSihYX0fkfVDQruqZqz8mQiE
pzh7eWAkPvZ4ypduIBgv0c1KYOxTVgZHWshZHW12DVGArFSLoByGBCf9sPQw4VeEA/IMRUqoBC+u
SeiUXmJh9nwldG4BffaaHSjjpWBvSH/U1wHNrkSTGRoaCJhlSNLCwAOPTdtGLk8QIs82TmI5HfoO
TWBRuwUbJhaLqqYrICkWifc4fd4AWPmSwprhLLe79ikOC5PdbemA4I5wm+YgIlm2mCD+eDKs9w6k
Li5IY3Jpec+GI9dS1sNMups3HYRpKDMaze/TAH9RNhVcVS+PcbDgUPIEj9oJfGMI6ZpQrWAh1brf
7xJaSFI9OaQLv0/3KV49qHPG9vwOvTBncazyxZwwRQWBfnZcnnt8Thv2Tsff0M2XQqsUH+wJr2L4
22obiOtRBw5QJsOJfqI/KRrvEQrbSnBrFtWWHpzwCmyyW0piIJ4l+fd59q7B+NCKGEv7ol8sBJEu
LiyOObNxQppdDkIGVJvPDy3BZNj7PowDPIruQPajUDK69eio2q7I/7XBrzZYk7TPgZc6U4IFOrIt
GpHVcWA1jbYCArC4JS2boPvrIzeGGVWsUDleAtQUv7gYfzS9xLGSGNa0oGJq2/sqFJPhwKW+U98d
nd5i5Vur9Mz/gultUSU7FezfXGKFOZT+eqZtgFt+V9DHOaDws457qD8+eqi9S39+OTgh5LJpLJzV
Ae0C5sizQsCc4cDkMqZBwbwJiqPMa2gqocRCcg9GapXiCDcI4/gBS/bBdD/HLt7RuCO6HquMYscX
IGRVm0jPfFmhGtbku2UlaltPzKmTG5+LtaAMFyYZ0k1fpmDOB1ts9hfImHN63iLrGRATPLMLoyOQ
6XplfRmMep4Z8/XxEwjbvAMYYCzK9w3O03oheo8vRFt8gphX27bps1JgURBOv01u/QhkRynrMMMd
JswSfzN5FRt5QbS55LznnA4SC0qlHZA2MrSu3o6CnXo7BklG6xVF+Z5EOxUmJgUIzFwaTHYclvM4
ZfDuSsPlWOuv2Pf4q1dfvbRDnd73BBa8t+RzvXcXMe8TB7q5HwOloI+dAXAO+Bk9AF1ovLlkR3T/
ZKxQBhwFWT2CxbEADqXo25X4ApC7yUdUg7usaL0H3sCrOQPvJIKi8w8+e+vZHH34Jg2qRVJ+3jWI
hKcC6wtwB7Pw4HTgu1Om4wj16jV3sVkiNk6Y0NborUf/mEv9kJLZ7kmNug7N9L1zPSlia7Fu2Ll2
xHJDXovWRtESBwx6mZPk6bralUvbmCfPMnxLXCOC5Vz51Ys3f+sGH5HiT9obz8bWK9yTbLUKpi4p
3G9xhiYOxoofrILthxl6FGW1a+RbZKVY5WgFI7HcNbrUgtMan5ymQCsKIhJwkFcZ+lIjBJWrC+2b
9CDP6QVD68eCIZjEFrtg+8X9DTTu1RWVOMOxPAFD2pbR0ySjCXveHn0e1s+/B51mOIrmkDXxYGIS
7q6ZLSwuL98XdVVexGiDji9VdOd/6I8kjGMWaUqBRmU9J+6HB2ICCSVUPeK+gMVePiz8HE6VAs4o
x49ewut/fP3m5a+//vLLN/FlTwTzEUmmN5L6xIBH2d6LOp8A60nis9c0169hrmfxyJq5WBCP0xi2
O1PSLgZ/+QAfpkPHDXffHPc07sSmZ0uUyi7i+PLkqC/p9cQ9FRzp5bdv9GByo9xoY8fI1oNC9EKx
XKJsAo14sJ51d+7kPjUqN2XzZUsYMmCC+HAsPOVOe+2FqE6PnrpoDdI+6Pr8IKv6QTpzUON58emn
L1+feE9sLwu5p8jkMGACdc1N3q7QPs2fpm7g+6rCYkw1MkS7DIx/AHvvxv/tl79+aSHowfsdPE0P
4BABfvb1q394ObzkGCJnKL40D1OO/F2x48rWTSIO1NYeePtlfSN79kixqEfEu7O15ITV5lRMtIWX
xc91yxfLhSGJgefw9RYJk3cC3hsiw4lBmM9RnAZ+bp76nJUnogpAM86mlcFfu2aHD9Pa1852MQ77
XFs3WOmHAhFlPvydXrQZjL0MbxPtr1x/ZfyUxTD8Dt3XDgldX1lCl5PMG9SNvFnRW/kJW4NPoXe5
3odqV3OAW1gIkUJqsnBHyuYp9/jMyJe4EyQimzNOQ5gYfn/Q+y17RWk0ZiglC3yVlVK+9zZePrX3
PLvN51wvAMaQOw/ssM6vi/0M9EZ6lBrH7oGMots8385+ckgqBzy5nePTPqswz/76+c/Oz9MpGSja
uypaZvdN6FhBmXq3s31l2ANdFTW4oVPCR42stBPEuja+bF9sdhsQKPG9HPVZ6Y0PaE2z27CAzAHz
Wr/NrhEwL73zvIILxu5YydFLlGdPb00uEDi3BCYBH46xo8vOlajO6dL64w4/HJ+cNMNUDAvPOAnE
31GcAzagvVSFI3YtVx0gUSdhd1pSI+RVkfcodSZM0nypcrwGTc8A6Mqp2S1wHpCx2pS0S67KC4yz
VTAue3NVG+f4PrmsaQYD14941/KOKEySnRFkI2MI1Q9U4d9OAXCckKn6ljUtQPEfnTjDWdfxk7Em
wuwggz7JU85ehS6G3v4Zhnf0wbcVaHjwucqZFNa74j9G2NMTGR/xAwhhEpDeMMENHu2OUVktjL3K
eSMxIByT2tGoT56l35evedivXHMBCYYJACqY7mzyrCQvTCAwFIy8Y/6T3YDGG9ppjQgz2c/pA6yK
Bou47+AkaZPdSWzc3KFDPPLwWw7mlMU4x8WOpB6VirLWwXHeLSoaZq/RIvru8vAbeSTAwxZPFpqJ
p+1s7rdUMoYzUGN9hI76vsoaynSogI6i2Iq+Cz2jqJZOlB7hFY52UrYhDUKCk3o6I8kFHJ/zvs1V
r9AlfcSvWHC1b5M0aop2R2afEYfvKFcuvdlcRTOE2pw0FTvQhkou4LtCyDojuoABEi415EOQiuYW
SX+T5+JWCffSEaHgfw3aC7IaEP9zykh9F36C8GelcE38tmiNSTGBC3SXC1cOANJOzWTorimevyxA
uLNKujLEdNITi66wCE2gdGKHWMvprEjjg+T3PaFWwhEe5HhkUEE+gH2DkVh1EkCp1LnZcKjaj1UJ
JwNPgJn+KVgKvxfAZx/PlFAUjWk6PYo05n9mKaKfSJxkFGgxbfj6WkUNSIh4b2tMJK4P9bQ+Yhpw
ZF20i1w1Sft83D7D9N/9NLGPhtOBNrfF1hE02cUAoeXL08wFx61qNBLfPb5pKOgBY2v0veOYybKK
4vV1/PAjEP9iuiCcd/mIKfBQkMlxNmm97xHtgKmTKwE5Jzn7Mop+w0mP6C/0GzhsVhl4Qg7V4bI6
dXYBywyIQ4ZtuPjm9cuv40ubxAGk3X4UYVWH9XewnRwY74sXaJfBsUIptI/aTCzIsQjAsdmPpl5E
8uC7I6uIYYRcyKReXEzhH5UVbxzTSxv8hH8V6AMxDs1kV1IgPcLrBDd8+TowaYeYhiCKCJDAtEZR
EG4igEeRnyw5UJkxDQzv6/Q7JUx2NG5fR/e/l1pVJlWDnjQP6+YkN83w6axeSAQ8tbcg6ZwRHjCd
UhlmxTm4AeFXGYaqAGG4QdmAXgmp8TWePZ2wn9TZ2fRrwQQqBXZKfPyx7M+ETd8xAXTY05qmKgLe
CemeubiZFT3YaUZz1QHCnK/K8gq3XrDEz62TgoraXJxf4pvXervKuPyyfMhVpeO0v/aBkwiHfe50
mrbhfIi5JNNQ9QsuXCpl/XBoZPnp4N2//ebfU1VgebhVzkHv/vybBG0JK6C243X+Hv0odldjJbqu
QAZYo0SJFoN3f/HNnyOMojLd/903/xN2L0p0IQVGiYrKKl9vdZ//7pu/mG8R89rJqqpu0db67r9/
8//+JdVFjvAj9+2Uba7cI9qudzdFiQWG5XWU3BGwFvdke0/yibxnq5YTNsYMHkXj7+s/gKVrK9EM
v1fgA/Y8xtXOs+WStijhxUgclSnShpZEUuhktSBTZEuO20HjKaUKBBi49agXEqzofZGhPxGmp2wr
pjs2dC2o8sjsP5NSDJIzN+2xl5j5CNahvw7SF2wy/kTMuhyTvMmWeXSzrq7IYJ29z4o1Xp9IFG3S
Ae4nOMBTOXE9Dtn/QAwgDCmaSBYv2gN6b2SSHBfwEzB+y8iDBnISdZem7Jy9jsUG8Tmfc6V5Zysk
Baa/vEIX1iJX6+viRkzXIxpI1C2rlKtJuhEac3Jd1I2pwkw1UYIThMtOc+Qx/ckBY4AW6L2yTFXq
eNkU3hCTWF62jHdIzXnS2RnAHG6S0Li1vRGMIgiTvhtzLkq95yU+QhTyqewR1XZoJNSVThJzudEU
VARBYdgxK9TTOr+evhXk/ph/VvUyrz95y4Mw+xJUqMpFrlw0rmCKJXnJk/2TUAkUKxl+ipkueVXT
6E2Fl8TdLFnJiEBrqjrd3k9x0jAl6jsxWwQSJKgIirDxkidfea0+eWvETBkVt4msKbw9fC9D40BD
GkQD6B8MmuJI1PJLORKM1FqTvR0jNSjAj2xj7PilbAg4MIkw07dyav4on9IP2H6F8oC4W0w5hyEm
UpdgbC1AuoHmLhtFjLIHrGkGAwhxIl4GapMYIKxKuoEDmxyaAO7gsdFp65BWqUEHKlcDD4zCCvMc
inZRKE6KpsLs3KUK5FST0XZnNTkUIcZn5T2X1AQxQxoyacZFvn0rM3v7dsAmBJFcqZSnKs7HE1yi
ozV34kWpnjCpfYspKlCNlQMnaDiKQy1UTz3oYUqJ3FaIkFUvVO4g8WoOPlKEENt7pGjBTlFvTMC8
KpnK95+jOMlwyYxehb7AmLgk5mQUc70raXI4yLqqtkE6S/LBETKLrHMupH2OI+GnlGUYqECe1ev7
uSK8Pjk0826IA3PZQIIUaUg9e6qW1Luh/JYVIk7sGnyV56UwuIEdBIR0RGQgRY+dCUk1JuqOk+7j
j3CJjs5RWfByy8ZZsE0ZwHZhyqHheSXyMHk6Jkln9MljZ4tEbRF0Y37ChkVAbQcbrFGDyPD9iojW
dAhbfzAh0QwU2EsVB8jXR88IDqmt4G8vx4X0d++Q7nVUUNEt5yx/FOgkqCY1itT1oY/7Ed1sWybo
qYt9jsjDULwhYeZ1PiZpQMuOBBpQfUxq0aR72/QMGUX6se+E2dC1UvV+uuKT1AYTELrGpneD7Lp+
mOcMw57LlnxOClgZY77KpXdd2VOaGElKy8TQDb11+fYgCRAvkdKxJsMwBR58RauFMdiegXdYx5gS
0hqSEFzUiRgx1w9SqiIom/l76UidUfUk8o43j1nu6nllIVQ1w506P3rW6ZmazmWhB/4C415hLmQS
DyWJeQG8HfWtEhoSHEwGTo76RLFd5eDtWx4SGDZGiaqoa1Fa19XNDe4DMzx3BwIroRf5RP6obBal
P2NfiUbDCUn+eI3k+3yZ4F8WpLs8+h3K67qBEq+x3STquXOgvGAkLf8IzksR7YMzW+ZNbk2rCbMN
PZ0mMh3Qj1sSa3Xhkq1OoYPMNbSNip6+fau/nagbnr5961Za/pS/+JrAOZgaGO6PwJIkUwVzf6V7
qfrsPyyT2t6r1eLS2ahw5MZlEUcrWShy4NJ5tFC9eVtIkWeLlXGhp02QoGcbQB6iDQxT3+KrnAt1
SN62uwzTOLG2Ipk4Leh8a5kM01PMsiKzHBenpytvte4Q3NDGHSNrbh+8BwaXVVgEqBwBIsdBZtjj
qXUxqUipxKzrHKpc626HT/ZyLJMDEyfacHTaiJQqhSr+7lEe0o2tOAsHkSfu4BrUsVFv8jKv4czm
LO9v8jbDvtawqkWUbABGAaJ+ikgL2wgaGBmBYJiG3RXdKf0AlkeaDLBnJQX/cNfX4wfMWvC3ETE2
258Td8nSKEfkUOVK3aBf3RCIdNKnDsyVVKpGyfethwGWokXp0aRjA+i7fYrH8LQFVW1Z3bkirpYP
mWBo9oBm5MV6RwrbItu2nIIqV8nuWG6yRSQm1Zoh29YkhDc1oKWUGHqkWjM1s3Jr2BswJSlNCAml
hAXwQ7hiy3Fbja/yMe6INUSi6GHBNSYDzyMFbxTWENuABAXCX4laEVNKnV7SWCiQPVQBOJZFyj0z
td/K3jQVUnJVVes8K6e6YnVZwb2oyX+FpVVH11c+MVbgU4cU+mhy7Gb7mJcg2hbLkU77bCFWA4It
KMe06eRLinWLd2xAzCIURdf5ISnHwcQkQLeMdPvW30IieNTl7dt+yKZVB7COAGXZkqb59i22PQRQ
nVz/bXNUoeC03779YNxViGvwIoB2pj0mTlQQuwgsNjHiykH8VXJbvs/wLUKWju9I6LYkV5zl2rwk
kyg9AAJ5r0PXqqmYl6tNYx8oLSAQoyJUGCte0GP/Mear21zETj4OBBGSiSwLrTJiIp7m9eQN/M6i
pjLODpRvkCF9Vnfp/QrRJFJPJ/3gP4UJvSqvq7e999Ks4QE3s08vUGYkYakhCs99mANyvICm88Yo
HW1BcSeDsR1yTQv7IR4GZbJkVPgjidYyGpO4rj1DqI4y7ZDxNjXvZ136IC1dA8mIjHnoSbWzda67
VaXoIroiigonWvn3vbeWDkxyaqGf2qS2Bvtd/HA7zcNQUkP0LM9q8xZXbYGt5Nf4HoJeSp03w3y/
XWdlpjO5cv+iQc4HsvR1Vqw5ZwotBFrXcqpCX+0MfFS3plLCugXZ9hbVBAP9AAkEOoNSssRGIink
L60rSfbqKzJeoKG5oaDerDQfEKDHRfkYmSJnXlS98wYkKLL2mhS2SAYRBKfBrdFoi/Zr7EKQiNkv
+b2vWRc37Wp9P2JDHhWEwt3irNY+CJXhutltNll9bxHXHwrnivJ6vctBJ+FskyIGJo4fgpDMOWdC
zNbpD4aKPIP5Ks9AG9JYSDQAHY0CjEOOizduWTSANff8eMRAcIGVWE949maZHUOqDE8qE9GELgE3
tYqACYxRL7ipajhdkPPqdo1BZjWJ1+/z+grTUVLC82sy6tqj9g14jMWoRcwFQxL1AUNynm/wHRaf
TRHfMmTcbBlBL2e1FQLFmtwPgm7LakHE9IflGDKKeBSgIYpuWyI/u4eoHM6XqlKb2ARYphBw1mn1
DPBHMHGRX6hxUuKHL3llXeZXO8ua+sPZuujVba6cJPKleJWMoo4Dj0oDbDs3RTcVCjWqc8A6Kwui
tSagrSJHQga9wCsctojqTaBOTRforTjsMnT02E0OAlTtI92+C1Mr0gwUJG9SwVi4HUUdkgEjgpxe
kFK4ptpDeAefTz5K1ch3q5wdhbLSqOnRHRAx8iJeqlzK8PW2Ig5CfkZXbIZXsyBfBUYSrXw7zygk
zcuQVHs3OJhIm5kpUFFa+6w7rIvbPBqiE/hEp9EfWgzr3b//5t+6/gjv/oc3j/93docLO6VopxHJ
9kgPuugAJxfVmM4lyHV7r35r7hssFDCw+ZUKhVXueORwnWNh6bwkQZZCcvGlnh6RYQpOd5h1nes8
QITDv5ZU4XDHZAhiTbst4wcJofiyrrKy8Du1b1IyNTrxtQERRwI7zaswbbl2Tgx5+VAFXi44WV33
eEQ5XkE8F9NFbqXy0RDJYwdarbmkkr08ZIBxPAXNsUuUALqJzCJFKPkD8TmQibDDj5G+qU4iuavg
cU36fTNm8tY4sPxBDZjBQILbueNUhUvCNK9AFm3vjeOdODsXJTmHQ4OFdnDGSHMB9E0DJ85ZfzSa
W2fJhLkolXsf6OqY5Y8+e2+V4RrgXuCmca3GgbiHzJUrwyxKeJeHwI9veVpGYCFVVZmqt8srjEFu
aTg27+UUjMG+qAKmpVj3aFOVQNK2ZJSHg7jLKHUrnO4VDID+q3JYJcoqLKbjzbiBG7Koi22r4f0O
h9xv1iL5gIqrGWQqmTrEfxhXip4XsjTlRyk6ABIUtRdSlJX/UEleMFJYWI3wlUT5hYe+0r7JCk4n
IbseABNtSrm/R+j82+TvdmxlETv3hlMBYcpxfu9QcfoqiXDXrRTTdBGqOgRCnK1dB1R9LfQv7J/l
ecHC3L799lvyjZJqyz/XBg+iYjBHD3us6k3OiJJHkz9MsLNza5zG5uy8G9tPy5CFSK12NzJXapBj
qi3MV3bxbMpJMCi9pJWSWQiCnbch7UCh/GfkE2oB8XI7M6CEiq6MiMKl3VLJnfbdGrTdWmVcoEmU
DC6BzqY5HGQanXFOaIJnhVnK1HXgwzrfyx0xdYh8NAoht9rmzjmTExETcOMT7gV5BL2fBdn68SBI
ftlBtx/8LOBfPOOlChkNXRLnLzkJro7APveSjVCx72Z2oX69tHOpU/HnAHxVBlqDM4D0b16VWr1L
bmZIjtKUiCUuGfXVP755+frN/LOXv/jml350A+egQ+zn/G7ul5Jxjk+cgoQpL12svsAUrrv2+mfd
FEvdOBGd7a6oJssdJd5gaArYTP0SDErvKX8UDPek/WkxRn2CoZiTJm8pCoWmzwEpTopxzw2Qj9Jx
EzKigjj3kivqHBEuIS6Y183QTeCBCbRJ2ZpGxCaz0JuL8QFodvRMJa7TbiaIoVyfTYYP5zml8cDQ
Aa59Q5buomXTzFMQjclTEq0KKnPyxKpX+AGrwLjpP9YicCxcw5pYmrsEfT/ZaVzLNfy3sumFvO2V
M7zl5a2MBz0XmUQjxU5YtAXR30+gw7mls7Iq7zcVyYXs6/3Lutptk6GYB0VnGCqv1Zl7YxnIDXbx
qmOr1NVqeMmCyX94rViWm/HEve9gZRQPMot+/4fuVyqDuD/wilKbsgio74oenn0dqeSZLWfaiY+t
mXeS/YmvOMZ89RRDtHonMsTATutEGyZTkHy8OcuB0HQ2HIqmEsp5hEWj8eGWJadUcl8vVTQGnZ5V
D2xKoWQSxMU5JKXlDbfUDa0ZgPJSAeW0PiEEHY9RkI04KMvqSXM1Y3CSAQI/4ie1a/K9EXdED8rA
Tjar8ktyb+UssuLyB2/f6kCIt2/FWK/TrkSNHTxKz7Ekr0PX/qiLE2IhdDgB2qGVrbpZ4ftR4eZO
sN6MePaS5UBi2GBjtJ+87MHbtz0pcqvagLBvWAcT+QxV1vVwaRURPqip/pLBu1e+g4g9d76AfufO
ZIsRAKTZ5iVQLXR2Sex5p4GJm2kz+gwOx2Xa4FSdleLJsxGvpBO4yKs1Zat0nI0kXsaEvpjeF+WC
bl41FZ10IESEEB+hTNV9IlI0Uk/JZKaOKNkbCrRb6w2X7wwOPCWsNeEZjeXxQdg+l1mja6BmVHyN
7f16C804d9O6uKq9bK4fr9p2O336FLTIZsKq7aSqb55K06eq72TVbtaP2CdrrD785K2TEB/jQLba
3oH/veiGF6ggNjuCzkTqVZL7g806fN9MgTW+8Bhh8lZF3si2Y+g67ALnr3v7Vv4ElUhlrwNBScO5
uifBih9r375FSo3OlWqfR+zQt89QFNCdLPqSDMdjPLghh0TPhjgc/IEBVH231uOnVmyXh20WRyJx
n1HSKxHrGMjm8CXVtM1bbSjDNCDWx+401PHVuiogpj6hT9yadTaIxO2aBoue6a8nnP8Dp82ps/ep
yRSKn156qSRleK8U29F1kuej+tCI+PYKf33PZOwrawSX0jVmH/jPJ6Duuud1GSa/BwmvYHiXdiER
RcWDWtlsVIGedFKiiTqrCLPZZyQDShrk6WMM/yIN5mEVWqQm3j9DcivncfB2EfFKwik5MtOMELiv
mUzemXDyuCTEt0r0YOG4FVu10QoqR6tkDCzkC3r+VtXdip9a+ll4U5LPX/3q5fzLr+efvfoaxSnU
iePH8bHUrOlEY9WsB8lUKUs1rHdz0VvLYSts7ujIlBxdJUcz00XqmjxxqyVfS5T9SIIFi9LpqisZ
TDgwxs8RL1puJbzbgtRlj9LWBj+KrH30idT8tgSRh297kF6dRnFsU1OHXvRu+6QzBRr84vzS4fAY
n2mL1ChijSIsXCG6kFjzwplEFc8vjbLVZfhdYRobv8/qIrOL/Exx0CkNrdqpNlpAwLiNdoXWrbdv
R8h7YEnAoyr0lEM2yt848jnNfqrLgQuSkAucN2dVPRyFVmCR73YgeuunKiVs61BYew1NNz60G/Dv
enR+QIRsmIOK5Zq2DSvt8KkN1T4B/x3iLuFPtUPDNKwuXqhqIonBAo0AaY8eqSzjnCheaewvhMz0
vk2wgw2/H/Jr3wvtGCuGUPKXknyCpLEUJex+AVpbLS+LFLDV0Nu49aykH/l6NP1NcxOgN7Qq+Apz
BDY3HcmAHlSXkqmno532lExVerHuH0w0MhT0OwPR9qwhk63ba6Qnd6jAuy1w4Ar8ozAJLOhjMtps
ik2xaCSHIere6G5xla+y90W1q+khTrKtK3mXhQZ9gnPAkfkmQ+b7ez2buCjbeIrPssa0FLOVGj7G
aiT64z/Ig0dekpzLT41NtUF1kApTwR2slrZFme16bP57849fvZz/5sXXX+hyRX1n/lgUjaDy0rQV
56ugMEaM03uPxii43eyFhI71SG8t9hmQYREuzIN+et+RXkP1UELmHpSZ+76U3D8ElG27+EmcdlBM
b8UJua7IlCBAL2L8K1BiAIsjnMndjyN5j+utJ4Q4gs935OmGvyS9kkSsHiOBM+HWNjqhxSQaqhGH
xjW9XyaJpf4nOWMPzxJFqeAOxf25lT/foY3jNzzZ/mZAgxa3lIpn9pP0YRm/DifQghtjNh9J7Kk5
3x2w3fvvJGzjt6IMPUb4EZgKw6EDCJeNk/ApYFCtGHC7hRH0gxRMcuRUrcH0xHyfw1XQaImY7mxV
FYs8nvZV3ziEuR+OYIQaxA/1e1hbWdYMcsTVz2Zn9eSw1BtTnk5CUHRVaKVkCwPL1lLcGQO5d9vt
GqNLj8EzURcZ8dijE0iURgL8gQp385FwycXDtX1OxPbDGG9QTF1V9IAlzwxeQcQJ8qV+I6qnPf0p
VMKS8Ni7NOe3hbCGZF8UuDj4SyIfMn418SVItekDSon8S0a9f7HI4x+kkksmSoa4gJ+XgRy2HPbJ
EWT82IsvI+NPrA/mQvqpjkIdfl6gY+kjvP34YveFH/10/ZGVMYY0iVxkWJwmr0AE+nngTcfi+Kyo
6JkqHvwhXELEj5yEj7n4nvulWu0iwt3nGf22o8WUnj1SCSvdxnAzL55PL3XSvBiLIWDOvRO2vjc1
anc8I2HhgMqlI8C1X5XLfH8gtSszTld96RdA0AUG3f0r9r8Q+zXdt1jVt9QiKZuLPBXBltptOfGJ
v5GW1k72JA8OXJPtkp5Qy3vbNg5nT4bdLsYpgVUhGGccJWlQu0z5SNBFD5ZMRQfUbVzzDHkLoQBN
5vvj8qklUF/gv5eWO4LYUeDXoFDmphs9Ippp1LbEa1q/J9VkGs36RWZskxks15IzILslmHpo/8jv
Bcd0w13wt077wCQQQBiZWBExCpFPBfRbrqcN6YIeZGVWip+xgrCAKaXujNZICbGkmh2HtSLnU+IC
Z0Fjb0PP9IqY0SUrmA0/L5F3YRLo533VZk+4qENtNmDVVTPfqeevoDuozHigIK9zTCGPBVdA1UA3
ZlA96bqjmg4AQ0VsyQdMTx7k4OfTvvyq2ETykA7HQxIl8ZNnl1Q6eDxMvwcipddvU6fju+DshJLW
MJpzvB9FyZ4jlKpyvETDNG5OqrakX6UKV7T1SJ8iJrh7JzAJZyenz2Uvrc18/oNspvVC+ZC95Dhn
smaNx/iihulCJf5LNvM7baNmF84uWlYRCqSbB7gQLAuZgdqHJO6SSXNGHcsT9n6CyXStNhGmqMbx
Er87lqpDMjc4VciwRzBN/AH0Nx34Vn9iYV5PYlmBOalCGUwqWWZMe2fG9msXMn52AmTFLfqBa0O2
P3PmLIEhuPPFGKQvUsbha3I4z9Z32T0TMRV2DZSaLDLJUB//MEpDU5kpsNPx88vQ9qaxz434S22O
tJwnep0qw9494lcR8siS/OrO+6A6Wf2MOLMhhgy8IQOcfp/xH7NC3hGHjIwc8FYqmoFbjuzyxnM9
Qls4U+ocXXooJRe7L2QOzUFNUKezkgK25iU/J2NEzeFj4lKD8sLEmnY8HgNfwwjABnGD/hrzn/bT
F/rTN8r+R0489MJoN6fQnRG9mxiYKLEZUYt9IGAysDfl8vFjjiDetdUGQxtI9CwkUrdo1OPWRMEK
Pnzop0GNs4Ej8I20avVzbdxS73i057BpgGFkSrap5oPO+oebF1X5DE3L9LId9AJr6ridmxbd4iZG
NqN31D7qb/z7VEb1cWxJMpOiQRYXrIkS9mqn5gtMIEBDqrsJqJjX7/PlsKuWbC3/0MDtnbhOjOr1
JkQBLLbJLzxCtTxvCbEKacO1Ouqv7CSlAcLmJDG1HB89IuMZn3qGmQQ9WGXJ7B7qChH4gIG3mJGB
/Hng+oFIO6dFzj6rq+1rIj31r4DU/C00/Vw1sfCOu83zbbGubmRsDcpam3IntdfIPqYOJ8QPvKOD
TsPflkMuYHMxxCYgWgGP25vXb+p3iYwPmwb7oxId+l6pST6nst8MLUcd83QvT+I6SCvwKM7530l/
biUR9rZqVJSzfqV0XnDJAQJjURw/B//p3hrXuQHYsXt5KTtSGfjS9OKMtfWNubY95evoUdTHxXkS
70qMxbkpKR+XXhraGXvKDdHiOIIWgZ6BMBPzIeM8vUpgSuPntdtuFhMKklxyJ/8Qsbm6tYcQunOH
XXTXr6XCi5n9XXu+iZJcrri+Ju2WCxvC7OosWt1vV3nZqNzYmJct2wJNe/wYAQAHdEBkUouLXBvF
lsHudjYsBqUK5XJCZ8vquMm2WgambxAXQU7Y1ZzZAh37dMT9QJXhMqtR8HHFC3SCuJYSRjg7LqoG
irCdbx4zY7BuuBHLNuuYUqkRlp0tODMMGphwSuKNyS6Lls3AVFVglfs5VVRoHHcBIqhCfRjQ3MQx
qmu68N71K8CHtg4gsHPekxPhOlE3DJn2gX7Fi/RjvkggZ9OGmVcidT1ClIi720KXZfHikdFoqojs
sjvLeERRbqmrADRBD4HaqmxmBF+eg6qhDsM5sMScgW3ZpEHLTqyP8QmGv8E7Yn3+TD5PO+Zyg2mI
6vF4NRIf7ziiv8fZ1YJE08x945BM5of2Qy/opO3GT+cUeuwoACJcsXtD9zy86wYz/f0fXAQx/YNF
aB34dqAGSVp0M53PXV/FoJeic1TmPPjvC7aOANGdnlYAU4REkQCtyrNwNqEykSFTSmxRGOsekA0E
672hrWYaXZw1l/FJdeHP1INWGrK97fda/FZr9t4CYE2qkTJz472lGMzSOpKAWVprZTMDwn3XiIOV
lExHGcU6YDic34bWjadoml1oEJdUEw++VDPoEauDfa2JWw8H6IdhzUjn3L4uuMDHrmVtNSdmgXYC
sl+hrcqiJI+0aneXc7lnyglGxuJK+fFKNAvXcrDcaY6gePTo+0Fy66b7gn4wWulCbCdmd+iRoOfo
0w8a8DRihiOwpGSB7Mo+x2FpjeZTyWCRMC+2sgaQHMLJF2mBLE8uJMeFqpmis7xklDXavItWdxmq
/7rkgc7Ii4eufH8kscOky99dnaYq2aNdJG8ECvwiUNleKRnt6jk2gkGbUPSbgof0QX71Wqh5EygA
E4JipiEB8/yH0R4actnEHBRhx1/aZo6DxLJ+GMpPjhCgw69UWVGWNatb3PPdVuo3ye674j5urCl5
4ZX5sYI9RMaac3a6+cBzRGe6rCsT+UUrsApAX8keFxQ6xKA4u5NqGZg3TdzEMeQku86jOwAGguMy
5zQSfhoPjujZUs50eXuwYjtrKmbCa1Lp/tqqfy4EDHuRs29z32DySNxjjAn9jWRWx+NgL5YKWb1b
CLqqWpAY8AYvnVqXthontR1Z0jQ5AxLHEx+v8nhsUCZ2Q8Koliy6tJFkRUiTdmSGZ+KFil9fFJch
2vXMZtb4BNBnsnmG5K3qqxQqhJbmEX0SFQfcZPAi8AZohQ4m9+TZ5QjLuYrpquuhE54uKu2zvvea
/4+6t9tyI7nWxLR84bUGtmfO+N9jz5kUeEpIkFnJv5bUB0NQYpPFFi02SZPF0y2XatAoIKsqDwEk
iARYVZJ63sQP4Dvf+gF851eYGz+Ab33r/RcROyIjUSh2y+PpJbGQmfG7I2LHjh17f7tRFRZwZO7b
7twfSJX32+5IvNW7vMaF7hSDB8myHAYxAf1zdlMSM0p++JihAazpYq9vjt663ygI9XcUzGyDQppH
u16eiml7yvn6Aw4xTX1ja1s2g3cApk2qod8ThesxbMEUFnGp0SQjwLFAoFQpIkq7SFXSTa38bCYS
Titd3LYzHOHmcWy0LbDaTRmyVzW6dgvWwboHrGdWVzZMCN2Z3EasFvS/8VQylD2Ho+/kQ4qb1f1+
U0PDPhyc0sSN7lKR3fhyvdxSoNfZSIcufVfq8LPRTq7PVbkN24yJHJFiFMWnHS2UEDKE4mbHzkRx
lfC8ZNnDmKpY+K1uP9rCo+NIqO4VOxdw5AHaW9I4oRtsAldr+BLEv9m6Sr1ACjutXYPJYIQMVvva
RdxV0GLd6HFCZ5Ypgcu3dU5MtPhJ3WDBx60uVWA/ZnESGWoKu2tQTpUIyi/tXFuhvKwv9TBzKLtB
qcZ7SyYXZhshVxxJranL3ZB6KadfpZ93h/pJQm3nB3698jbHsEGrWoeux4mGMiOiXnCiHcydpBtE
BaNkoAd2qfkMK6fGvOMVZZaj8dUxFAumg0NDsZNiELobReZg38/TzkY8K6VQ3D7SL3Y1efxwJgvJ
a9bySj6kje3Q5GhlQaNiUW9ARubY69MRCI0SP8WvAtKgMXxzpHbpHboa0QEjaDaPR9BqYDmxTsrr
ZhdNeouG4C3iQdQRlmPD0Nkpni3uRBkydmSXErkeWaS0hAIvcxeGpnXtAqVBl66s0gTrb01OjRMW
B7+jTKyq10LZRgq3BJWEoTKI4xhki4CemINkTJQx3/wqdXVUVetsgz8qyLW3lKYYJPqqzoXRHElS
wSFrWy8cXV1UAPOpRCptKgHOq9nUAhU6nX+tbEvzLef227c/XARnXiaI8cZla9VUUu1ioEQ3dI9c
m5O91eNuspd65WbA1tRVER63cG8cVasRnbac7qM8a3aalRzkFyPYUKx/4UN3FqCi0TRnpzQOTLLd
7TAWTppky4FXb+NwHRBd59MBRTn+i3MwdcFfdwr8ihYExXgauxRHLEA3U9wsHqH1qiJ226W23Jl7
q4Pvqrt7xtA1OZIpdkyqYPkHjtrH5A85GmdQXeCtoFCaQvwgl7Dv0TkYQQ850RkNBNh3PhJhE3LM
3tp6SHUKjQxloC6TvuF6a5UsQ6WRM0ovn4eYpEERhM8VbQJ+aXrt8pVcTDe2XD8Qo/qmxgvjyhDG
QsNAKo7kx3O+q6Pjhn33c6J5sslNYU5OxiBUcO32vcYH9GlIQG7TiB9okNdbjCJiKcQ3qFcSxkmq
EsQyWdDpbhBMvhs35/xzzysevWMbdf4QGe/8GtRrgTzMdrpRMVuooCU2W+AaAEwWBZAtHbY2Cl26
DsM9X00mkksmwXHQoCVj/hCcARgOf8gwY39XmjMzwSb0mA0ZygpX+qFpQ6RmUXDq3VKVzUNV8ZNU
9YMSsKdVADbYFKitB45qx7Zp7qlVGvMijB48DFxRoEE6xHC8STdpjq8Ya7SnGc84BonnLzWRiepz
OG5jxKQIgKMHABrZZRt6d9UzlEJjELhZEisp17jOvnlZgEeiTjeNBreGdRad98yE27YMN1AbEVsK
khBycD9Mp8kFc6s8vXLI8NJBgZo35oLhqdjeghljPopGvJnNaGcLhF0KyD5MuuQascVJ2SZEY89P
RVcf8FDyg0/SLNw1yc4ZxRkyvsIp73M0tEYlJXs9PAuAXHruWy/j6RmID9SUIf0bExdWTiGgZ3I0
DsDQxAO4Cb9NTE+HBvM/VJMql+vx4iqFFkXUiCQpluSEYJpjIK/R8C1yVHPYr4yMmnZfvDo8ePvq
ycuDt29fv32c7NVoPLeHJfe35T6dbWo8efJM+y3J1oww6GwFV9UcJXOyYpvMLNAPievRazHUrq5X
GwqCCRItwUIQuvTmxETEkEgKVg7cFavYaN4I3jq2vEPMVAGcrg0mM+8stTEQDlKHgENyxFEd9hVF
pAD280axkiVJo8GkhJaeQvtQxxsq47hXThgKRclA18NHyfDMRusdzXIxXn2QljGmU/+lBpuOyVCm
6Q0FpNSvz+AOEtSaNvcHDfAnMRYIPCjpTYtHiS/yWuQbzIIvOjFnDfL3cr4ahi/GnWZxAWsvj9xw
JpMjtjKVk2MjvfklaDweTJyJsGtQ7cUotw6Vd7OZvSe2enyrb25oq3I+96rV4wICHClT3MgYI46V
QdhvZYp4p2G0O7ppx4367jQaG1HSSnfDRSBlNDZjujySW3pbbu0ZajcYVNAIdc2voNO3FZ8LurKN
xGNHkZJaMK5YvXh2OxVobvghPOlIZFH8jCBP6+rS/KT4fTkk7R73o4dzAYVOe8LY0MqELU5jl/z4
FevsXVPYvFyI2wrmwNv9uVzVf9yUKC4KjKVJ5K/3IsR3dGyXLpEHzRMt0c2XwkrjoBMse7qWHuir
P8zblbRdNCcnA+JgwFHBLc1Nd+Nt3s6xWxYarnVVzepRsYB5QgFg6h3rKxaf0i0HxZbJTsDhIyWR
Zw1qDSUOggO1NQOux82jUIiCFT3g8SwxA8Fzm12wvfnTsGrlr/6ockH8xcg+4dXg/IpTGdTMkdQB
G3VLDqyMMj1KPsWwdvlSRcpTkVjiTsV79WBvOjCLoJZ8+3t1JsYs7k0Pt9T2612hlRELSGevP+Ca
rU49OrbgfHCKLEKT/m6Aq7f4o8QkM9piZ6oDE1j83ETuYpWrUmKqwIWcDl3kFhQ+ytgrVQsGAqP7
drwFFqEgj52hA8dK5ldZ0iRn19bEXVCNR31rMq/QTM1U/VQ3v6HEq1blmaA0RrhHCyvgSCpOg0tK
5MGWM7057Zri9LLVQS2izJncZYzjRISRjChBA3TSKyPE75RAJU5YaZxgmmYx5NcnFzUGW46gFyYX
0zSUGzVNA9BKFchAX+/SmSXid2kDWEagKgnXUY665KRNRmtoAqvuWuBwg1sX+jg6AISrgrzjEWMD
kekkDFrNrhxU40kBO2lRe9jTQVRNjJICS4U65B9sLoNtyr9llEmvcLouJbqMK8BQmsgCMw5EJfQY
ZcQ/UgRPOeRWucAkno2IjwzagP5UBwzvmkSMexcYlPx08D2UwsZFj+AXGRI+/j5PXvho3M6TlYR5
WMOIUUZGyCrc1/p8Rd7KY0Toq1YRUE1PEEketcHTE5qmp0pMUmMjya0XoREYx1jZoeB1MUeh88dp
+w23Ubkfudu5a2+0YzlhMrAHtkWKbc4J3yrCPyO0jmej+R6avQcCGnIEHzl0t741rXs2C3J1i80m
CWLE5h/9fnubPfMR3ghv0ihUTEsXJa5gi2kSE1fSdpq4d8UWsybO2+vFhktdq5iCEMjCwrgGI7Rs
mJm2iAb9FguBWdxKalXMjNVAJD4U4yI3ezYzfGa6NEbqM5ZLrO1ndI7OOp4lqO01AdZGl1Rro1pK
spC30dKO2POIzQvGy3Q2np9Mx8nlADgngnos0aiFGbPSqPVphI63aDk9TF6eDi1L1DsCqjPtyAz8
tcZLjZVApkMwAHj1GDnl72ZatX0Fu7jY2ibKGLN50xLVCKMR3cGPYnMxmIcyB7HtZAst3YhqV9TO
J+naw7W5pnPZQ/PLenF073aD7HC8X/a3lCBdtjOeWxC3drYrRNI1tBSz+DyID3+W0Hkr5tRPH2Kb
CX2wxfrbRtQii2aKNzm0dODhIWwTEJr2DLygFEA42lC3RdzJk+QP1YadD9D4lkWFK9+qjqQtdEWZ
Jd9/v7//+s0hgoIbNyIybDCldlGV1tXhR+LW/IIo4qsJc0cRn4BtEsBZTKHnZ93BpC8W+E/3YGoi
/ZldUg8UUftaLvLTDFkkq8ujjVVwpl6gBIpyHnnAqBhLNM7o+aJC7xBCtSh6x4lRd/ouKvGB/CsP
jV45et06UvuLtTk21QrDo+40Qh4JXT94iBlDHoNcjRUUjDhc5ViHwN6zqMQeAb4gOxqRrh8tL87L
KXDs8KI5JnapQ4prSLifCHfC5NeYfQdGqi2S7W52oarvtGb2VuaMgg4IWq4kMzxxkuBBK88W1aoY
HnBcRevPGrPEM7KJsoXVRnhcUiO5GKoYi3yr0AUZzpiUGlWLiQBx6Qd/sCAuFBjC9yXpSkDS6EHc
lBc4Kh13tnq14Mtwe4d3/qUWNl2yio29WEmH2lvr8+S6S0dh1fsIfCM0AD/znqvSRg3lzXi2mauC
sGxvA69y+5i/WJQm+G2/zdC1x4fLnrRZctbFZEvoGDX4NsuRKehYBz398w8dnhlsAlOd/CPbv0ho
24ZCNRIEBZI3rXV9XG9KSwWHl1Fslmzv1LF6Lt5XxxotKVq8t61qMUvFO385j3OMg2gsH65XhHwU
n+v8G7rdOUTUZ2MMG72TDs1gWUCL1QDyKJr0jJonIH0HpzrdMBeGb6YQP/xF03rJ+TZsi90QqTTI
s3O1t9Bu4+QfEYiC6R3CLtgrqp26wBFvxATLa9nH//r9P4eRopOKhSL6+N+8p51qs2B9jva4HC9L
2m0+/rfv/5kxSJUo3R//u8P/47/42c8w57SsJ9UnMa9dbRYmkHetnCrom3NNJUPkjrcqUJTveGGy
JD65pHpeXiK09VsMso2pn28WE3n3YnFadYyzMkjD0yLHf0zOQ4l7/hbtPRL89zm04aV1r1Y3jA42
zMN9MtGqRIdiI1t2ESPGqZdtXCgXXU1IsS9kUEaF7Oc95FAWsItviq4L3cNwTw6XCSGguiFpUQsG
REqaZXMwN0lrPl/bRvRXbmugaht7vOXrS4xUM4f59mm8GqLaoxs22DaW5pQVAZeE37KwJQ4SVWK8
D9S0vjdUQno6qIoA4Hl2uY2CXbWUvYh4PaBunVQO6LflH8k8Ew+fjlFp8hknYc7nt8YFGU9tpRj1
p4f9JZCAVW1ME6SpNfrtQ8XI+Eu622d3pr6PPaG9yRZE3aGLUcSCnU+/pnW+tPsQGtWko3E6oBUz
LmeSONXrqR04Dc2aZrLGWMvfuB7XSeh87x79hJQbUtBfW+G6WktLpMr1RWBoYi2tbCGBc9cFvU19
u6lG23JVE9RhsaqYHi+AUwq/zfF3/xqQTKZuhpxyIeCYsBQwewMhgUKRq2oaIch1iWEHqHgkK/0I
QDbFgJ3+Kke8zcKqMBqDRcXgn9QVoQ5H5AVyCtPEhec2VnLKA4b74iQGedHxZEC2JixWKyX5pJIy
B3Icwt/nXNMu9nsm5/sFh8Aopi66VSBFSVLphjJtZMWfbwpIYTWRiF6mPIy3SRNNyO2nbJhP4xoU
0YtabJ4bWmv8iJMWQ6K1iXHyfdhUZsZhmW16Xfod00/34r4vdyKY+JkmFYW4GJFZ+WgUMEtvvYc7
cWq6m0lbMlN64DKMLK9YNSZR/ppCED/lz4H2/O3Bm9dvD0fvn714/ryZU39tjIjhPv45yjS2D6xi
TPe8dTpZDe8FWkTJe9SANHLD1353gSGI5+PLVI1IRi/uGRIl+8n9e/0+X03/JuoiaJig7cpROeDM
x/FDDyUyImZ3797DqQlyRpGIiVm2nLLQ7Ov+jnPNVtE7+O7JN29eHiQvXz99cvji9avk/avfv3r9
7avMAJ4SgC0F5iNxgnRX47WZmjEIp8WUgT16jx8/7m0li5nfdbVZTeTWgEezvwN5er/5zW+AOgig
SASierfTyDYtz4NIMK3ML877+i10xUGQNZJzVO4R4x1ieJNU+tvOOAMmdYYqcr0+PFvlXeDecd8Y
Scd4GZGIbpkwiu+px2iBh05GvoF1o4dH3fevDr57c/D08OBZcvDd04M3OHUkHt/WXYFs1L1Wca39
4/bazAHXKNtyA6lqLfRv79IDEbtCiSomK+0QN7BNPPC2YmuqrndqOBbhy22hTdg2k/UHWdI9kmlx
LLzAgngH0pAVJb12iXiE3F6JRy3ixrVCwq2kBlLVp1fJ9/6p8Htti65Rf7hH4pYQ85Y75XJkigZn
yxQvFY+OfbRAyTFacdWYy2tLEJ8Zh6OYZii0OkGAJACiVuDnIEpusY/N5Ig3Iuik8lMRng8dNOHp
bHxWD03xBy9fvnjz7sW7LJBcYBrjiQASlpN1CqcF6cww6BQeJIRqvEKy5i3HqFqMyLWCvT3Q8O6k
qgvcCP2ZYQ5H0akgp7kbTwXjC8aUyq1eEo91GpajoSzbzOxlkfXOMekjFvd5aKrcXJV+odKgCDTA
f4izV8g+YkgzbMNNZ44Oe4QRJI1Xjh1iIZ+AmYHkh5Eiy3qumryYktQX7ob0XhHYnnxswuJkc/aW
3qZ2emZbV4yvIqcGkgiFVeX4JxXHCWm3FXivP5Do5eeTtT+ICvqyYyOoYkKXQsV8ub6yqqBGhVdl
MZt6p1MqhiVrOZwTMbKEz3Af/8X7f26Ubgz8O6vOPv73h7//z1jBB08gdaLyptjn0Hbo4kNEEVWF
wQvGGYj7oqBBolXWuFx01qj04As/X/H3o5Rv5kxuN7QzNKG3HTCe/mIL36L/6u3v2xwcVIEf9/k5
VII56wml+Drv+kG3Qz2YBQc0RMQTA9FQyAZ15Q31VtTt0PVuGGip7BeJz7vEW5wFInkWCNancmL8
mxmj/E1hJaaXU2uCyBjEkg41UtpA13hb9ih3uQDBUkPKQhbS8w2pytSWAxkugJL38ZDCFpYbEkan
Dd8t3bm39PtldWarlfIbTlwt7uyNQn36tjp26kaY6xTb85GeK+5mRZNtEETiwLGVpueTWeWBDyEg
SKOd2/uHCO7Sw7BnZwWs6XJC6v20dJooYKTkhYqvCLeMXkgzDA7PEb08unecOxs83sNwpplv/MZ+
JFRO50hMd1qkeF9IlvsDdcZcFBe2REymSzMXny7JUKpv8ESuuHnOoJ7Yc9kgciqMNHn70cUvMu9t
2/79tHeD6m3V3uW8CYKDxPD0PCXHHkSYY6BlLz3qxSrz3Yi9Bvg3Q47shr4dz7yRL2fPxGbIaH3N
AvRAVyJqzXCBBopDq4gPPDZZKWuZhvlFnAv4A/DHq4Bf2AaQE+wIcrDbjVH/iiNchtB/sEDwlJkR
AvLKaarFysB46S5XIIiM0i4d4UnHofNaNK2Mdq+hbnI/qmk2tW3RI0Rql7oxebQm23HsMhzp0ULd
qdlh77u2ywq6zjA1k7OH06+cxjx3bK6oklGVyWWFC5o6EY7VNaPUcPqTQyKWwLV4HfdvyqUZFNsZ
I8ihXQ2HlZMvHOcwdpqOeZELA9YuHVzOiAQvIOOmFjIOpTmKeU8LIgzC6ft3S1M6nvQugzVtSCBY
sdJiRxjPXNaW8l17KcpsmfJsoYHK1e1Gc/H59Ue0WL6iALu8WUFHD0JnSL0MzDS+bh7JCfPaOYQS
zxZKbaeIGvnu82Zkwe39JL3NZDWuz3dRq4nFsk/W1sa829oY4+rGbChoVtMy9XPI76Mw2PuhgE1Z
Cig+ZZAakp792uBVTdbGCbPEyOcN3tbO16Sw7uRiOmCKtMFDRxkcM7fezzGcsEJ4gGPW//D+n6CB
ApHg4788/I/+EzpedeA7hgGG14tqXxxrJgntwgjCDrvLi9eEls8xV+q8Q6coOUTVVwjRAP+n/Gb3
ZoO8FlO4XWDb9uoc98QVTopEgbZR8aMR/BKd1PUn3kbOHU/KjXxw4t0hWzeRMFToHwAjkDnPtH7/
2ty3XKRG3zev7T8vVidU1yQpBbdCeDRZYOnNO/bZfWpajHc6owuQM3CySBgTSvJgwBMoP3j1+uDV
IZf5MPby/q/t24PvXrwzb13ar96/+0MGchyrKSbTZLoqPxUcbRAK+ubg2Yv330AHinmdbBZwii5n
JZ6GuR26IYfPXrzl4h/ci7/+1a+j739p3z55+vTgXUbBaxZXa7I/OSG54zedH7zF8s0YLw0bAIOz
8Z/KGUXj/lTiadneWngLtBgj+H1V1yWe6t+8fvfiO1mP1pZ6XOMcKTGmCHnGnhdJj5L0RIXUz5Pk
yWyW1JvJucW5U56pmxNpbbCo/YgM7PY25L8dBkbFWh5wZlIeqgkrHNMzUQj2QzmHoEZ11I2ZufvW
1sHRg6+ULS/HpoRG25NZrX3kKA21NoXMmtnqeOKszYKsTQiVWe17ZqgCZd9ZVNvccTwLcUW8I7wy
3c2OGdogZzuehsTy6dYL/RHoGrf7nn3oDjDBHpk24/vg1pAzEoHwXj1lNp5K+VnCL7J+G1idY9Nw
IobNh8rrtXCMnnCi3gA2FHSnEsgkINcPMXzWkDbcXWpvjKD2m9P60y3llMADDQLKZjHJkttsWB3B
JCXAIbwKHruAGSTg01QcL2QbtfdyhCuxhMPYBFnMjzWel55gzWnYxnBmEI3afEPCxOnrdzySScue
rWaW2HPC8fQE181VbS8bm5jCWn8nuYTrtAWD8t7GKBRRnmCB7OyKN58e34uSMe4SJu37tlxMq4s6
1nmf77yCFeDYXEBQ+7FZAkVSwOAiFClrYSrMUMaCL2dofI8MH9m0DEtTrm7nWfhzFwE+SpXtZeud
+4h+HEdCdGxjTD4Fm1ZN/B5agCoR8VHC2e6kNgaU6F87TbyFhP91OoXem3i/Ban4b9//l+byAaNL
mbgzH//V4f/2T3/2s46N0HkC8vy+fMWFLV4PjAVB8a1UbrKbx4mFeBSdRVFMa/358fBe/sv8Vwyh
zWbGD/MHdx/mD5O0muE1k+Bq1HRx2zFRf3DXno/PQDznCPIgh1XJ6Mnbr5++RguWwwPYWz7lQFfy
PF+gHwXuWxjjYtohtIxpVbDFD7bJBoakraHT0R2wCTEutJhJYzsf5L8EYWKGodgwDjj6cJ1j/BkW
RNAupoNze14uYPlAmc8Nl8TwG6oCc8mC9jWb2VShd0zLFchABOiBUYc6jDyA1jdVEsSzVTFXsa7D
c45LUptKiAwXaKtzVW2gNyvGFbqgGhH9uOJI1y7gasdBkZijkJhFlBKOTML9JF1oJ87Ju91kfIpV
0YtHh0++egyHI9+H0HiKmzwJCDIdvjR3CAQ2tlkqaMsjBUSNEgcCdvRuXxv0rp/b7g99anQ6rzE8
Z2Z2JBoX083Mhlxa1WZQzioTCxwL6kwrlF8ptpJqLp8KOTRnccUTC2iEMBcWpQE+ulZ1HDg1frgo
ZrM8SV+c+guoFqAvWUQZN8POpvPCFZMw8BHWilHNKSNUDwM8xWnx7s3BwbP3bzpD/o+miVxWeFUy
hoFxStKLvZPeLdaTu/h25N7m07u8KPZVKXl9DqceumMemzWDiNWr8RzbZ+JXQW3ofLVZmlqpQYTq
cgLifrnMO+jFipAzQEV4CykV88EQPDSvITGtPx4YjPHOxa1x5CazzRSZ4K3kzR8Of/f6leYUo9e/
79QcpI9WQKMj+yQd7Rfj+mpfRmFfCje8oaPGWhav5lSkj+Cxcf6e00KCoxQcLXaMe3BnPl6BIJYw
H403tvPi1bvDJy9f3n0GJ7yvv37x6mszoO6/zqHttlBDmBcFzqlw8ntzn6rH8IUMfLa8csPQ4b7W
g84+AcIYgJaB3G/GG4m3TGM+Xa2rpen1fEzoCDQXFFGgZNNYtcqIkuyn4Jgb18ruKd4qYSVMwFuz
gAti5kx4qJ+SI5kxo/UqzBSGK/FMoEFHDFIVe5Uwj7GA1T2PScBOSxAu0DHchGiJXlSrDxLvcXwx
vkJKozMiHD+rhbcwp2hAQVOc5kdK/r54t326mSWkbWfONIHOVGix4TiZUK64JDrBcD0d0fwZ3ofa
VpvFwCDw7T77/y6V+HDLpTtIFpPzKvk7tIAlDkSP9yQesmzZdEfjYmWiQ2mW3BdBFPsOa5pCGCfl
mnpX29VEqGtIFRJhMD4fdJebrmfg8L7XQ9PCjgmPJ1wdYXEugDtZES3pUQkvXh30EukcrB0WQTH+
XkF8hvF3JKpgk2/2feMKOBeYn1XN3lGY1cxY/G30H8/HaEUD8+qpGTbuWg8/yJqwM46y9NruAll2
qFZlEQf/U9/JiMg+aaUE4XfbIAyr4rS8bDsLEhyYRR2DgTT2HopZe6Hb0deuZm1uXSwJNYUqoKvq
IGopfxlx2DkKVyc5RYpIOQFCEKoyt10SeyXeU5dFdmPxTMVxkE4IrdsHmwEhxKBwconELHq/Cd42
g3hxV/fvkzpHtXmgTkXQiM0CKU7s+gLPA3C6w623eT/O7TMgZfgoNAGS9PLbveCcYL4NEy1GtZfS
j8Dv1hgal1NBpqbJlOlVWWN4tsvICZIbcLcXBremm3MS7JdLI2dJi9NZ+aEgGrBNOj3iqMF2FTgn
OOlEruIvj9yoD44jiL9WyOlw8wvWADC0omYv5sx+y1v9fJIRcQ3fwtaKWkhi1e7QkP9qkNB98138
cJfttIz1CioRDJIgKhKOBg+Ok0dJ+iBLfqWXMOkaynUq4Qq9I6wwFi2KuW1Ae9e/oITB4dQWvS9l
BxvdMMKlNGJ6y+nG84W37Rpv1lWYsuNW67byOBxPtIHkZ/Mxef8vzXGWr+jYOIvuv2AirD/+/PD/
/I9/9rMmlw7dX13uzbqcGfJ+xaYDT8xHVk8II/ffptG07XYctwP2Gs2eRzN5KK4NBMGopoO2g3l9
pkOj3juOBk9TFhMYaKm43EV1xXm31tt9dHSyqj6AMGBuw9C6HaEk9+5dTh+3YnpKW90VDhxOp7YH
2/j/qfJ/eL7CLQTnPWp5TunpfsAw45QjTxUo6ZQLQoR/fhcNjcipt/oZbVVHeVWKlww0GM0fCpIs
T61rkp2yLdFjNRNYTIvLLQoqr9aGB9t2zVqz1XhtwC2fFuyAk/b7BjCsZcqRqCc3X1sGIdq2Ww4a
lWTlajLZrJLpZsWWmJYZiGqDRGgNr+jKmVQj6xVY0jkJhdLuIxCdH3fzTnSwt056VbvQBE4rmYim
5DUSGbw4nb2lNCHRFueYO2Irc+DH3Zhq2t5ithQuBu+pqQmDhUW2q+Rxkj7MknvCvBocy9yBYEOF
k9RdMYGz1BhVM5S0uvgnHCJGZMGbShvdYHn1sKv2jBbWDYXZkgwLdy/gLBI0IN67oezEqKEmjrGc
jddIWg9B5h+hgdbJu6U9i+Ji5/ao3qm3/hSiNn/svv/b7VV9vHX4f91lawc01+cq58W0JMMHVEML
ndmmleENJPKL4TO1hROVIUyevDvMOxQ7XQ5WggyXaKqjUoEsoQkttPWMNEY/6Ot2YkMx3JDbNmtN
qu17thnrLYNp5L13BZxc1+vl4O5dOInX+T+SWJdXq7O7ZV1vivtf/P2v5bL3crmiJdP9qqpmr5do
Ev9VueAf7xfj1RX/fEnAifjrxenBJb16Vk7WjahX3ZdlvUaJC1N8zcqZaiU5/oCeBvgDE4zJQL77
FG3uGqWgxxt+fbWZ4593a3qyN8f0bnPCB1lKB/wu3hb8ergBoUsM+kf1er7mHhtV97PilFqCm7P8
fkvCNvWyQHmNaq/r8mzRrOXJ5sx8SrpvUGTGH88ravK3GPOHyUaPJVkXdd+i/NEs6nB1xQYD1OrV
1fOSlDlSO8wGKolmifv1HCZWs6iDy2JCY0Dnf/wFg0BNegPdpGHGMOg8GhxM1lAI58SIjf3xXon8
djjMuYGI6XtxOXgSKfLeKDONh4oPWdYjSEplplhO09iI7J+tMGVbwLU2CsLydy/INT8Q8Hdol7qb
XJB525i8cYxp446NipaC6TEMj1HAsK+mwyWwBihsz8Fx3znelGUvKEsgC9wWwhJaOxsvxuzE0m2Y
Zo/xDqb1DpnSqBLIyd8+Cd5VRJpYsaeRkig07CUjRiERBKaesnGtn4BYa7ojJJ+tF6ZsOOtRqZFj
p2TJ6a8L2ipynFB24PlhMrSD32ltpetw+owTrfy13h6qb43xTrup2zCM2yfaPpGUV8Jf2mb3Ec4H
F07TMrNL53QcXm+fNDFNoYhpyaIWFp8nybvN2Rki7SOOWaw8PKXiNY1sqTiFxW9LNM90pcQfOYhT
sr/Pz0Py4Oob7ySE/6hOT4sFbLBnIzFYx5HR2CXopLESgdU/cPDr3c5AFnfNzK9ovdb3xY5V4VTO
auLilu2ctu2XtNATXCahAFMXvD7MzMBhN1YU2u1JEB5UMeIg3/vjQnmBMPTCvWNUPnWT5NEj43DA
Zg/afES3Gwth0z/lFk7+dGy2a0oxjaVjqbmqb3SNbPov11rS6PliycDMg57nPUD14Z+j+78aeMB3
+LLTQU01CgYjbVOIa/yrcv16lcCs/ItsafLyu4re/hv/7RPgcvD2F+rty3fn5eka3z56pF6/ta8f
P1avn0ypgDvqFcgV+GpfvfoG74Lh3W317ln5CV/dVa+ez6pqZd7rD99UVMueenXwEd8Mh+rVq2rN
b3+u377kvnhvDuiVTvU1d817Q6ke61Rvqgvqhu7HixpflbX3CprCb5Fr6C8Ler3wW81vWZXcRTPJ
DcqNjaGVQjHdnlcdhiihT//We//ejIT/1gwZvMW6jNN4yP+5xmnxD8zv3Q5pE+FmKD6NaCIwK8Zz
ZGV4R+UusNSRNN8a/Jm5S7BhGv5FfzUwLHve8R4kBoq+MHAL7aYoQi7vAxdo4YFYuhS6YmwtQUrU
J+Jxh5uoFWvbJBZ/Yz2wDJ7TBRpqBTE+X5Ycs3wHvZM4qw4VKXI8u6WTKqpDsdJMG3CsEXvC3Jr/
qbrIMpsbEUXVUBkzaazvgrJNWPMJKFgFR5joeBfygdRdoIDe31HxKdSDLKOfmHwK6j3zlVMRIBG2
3/W1xl3GeD4fL6YYLZAs1klw7Xvho6TvPNmN6AeUKIZdnBTdpiBss0ji7iN1sPbULY+7XJSqkJbW
CCe2k2xXLdAlvAwxgQC7hMXI8HJBOPl92DicH4JdmZ9U06sIOLusdJbi/cJfjedF3Jo6MkEdFLPm
IL59NB//5SrbKAIZ777TUEd291bsh4hxVNO+0fsKwkDat6jjeTnNtLtaY1ZruTw6mamOa9jB9rl8
i7kfBvmp6w12DI1RYPZF6/EmMyJo0XuRMRPyPV7rxsBqR1jNNBZZwBwYhRAhu9jCUYLRFs2HdYWd
a+ziWXG6JsfX+TLH396HkVc6vfHnBM8F/OBfg1ZLmFkgdY0qur/+U7lMqYZqWXML6N5tTPJYiClB
+byK6U2sYqkiALRdjuqr+Uk1Yzd/K/MdVUt38D7ews/Z09Y524Z0sBXsHpk37FNgqm5Xxoh2ThQA
RjQw0Az1iuxgqFGuCddy/nCNfM7emSVBw4ZqLtwgPnHYl6Ea2R+3wbTSdpthd2QhSlviFzYnqL3q
xA2ZT6rxakpy3moTu9Pb/favWct1S3HrivGCztIRky4Sef1tuXRjJ+NGBjX1dCu8KvtNd9TI7Ym/
6FbKj2h31sYKZOFsJ/BQad4Gg0qKGqXe4jQ58icUol6voofauhk/hjgJXQtIPRLHdtDGSMLtkzmW
FNMqTlrUvtYJbYE80D6GenjdFBI3H6YG9qGLO5H8Q88tB/tu2k3u8AZEx3vdTrQo6va7nzFmouGX
QaNzmwY+YORlnHrmRHdEv/I4+xaChhyaX8ZGwBQWjIPfc9MKYrXNCrYKJSqv5ucFqcL7W8O77MaA
8cfQ7+Ku0swOTPMGiw/vbMzaKxdVKFbsKD1Q1tyXIWh38PPzq/YC6LtSDEdFAE4an0nh3DdSQL9F
DLiZDNDoUb/z+dt/Y+//HNn4r7zfN/Z6PYD/XubrU+fCh+aY+kS1WUz8wcU3/izDLIRw54UzHbXv
GvT8Zz2mmLubDKjwH3Qp4k3S2HQkYgpVHY166jcaX8QWiBdPxeQ08TNU+6zEu0iBwQei5aI+MtmO
OXzqKDiReJ0x+5jJ09/WdC91dJSRGh+Kq4tqNbUUkefPpYpkzyMxMf569JFKR+owXA/3pGDToth4
+VQNioG8pu7QO7eN0vESvE3OM5kjiqNO/kfMQ6+MnSiOibs/xTTs3hYa35ROXsZryMPW3z+GOKGf
7hbSfLiY1j8RaT6fNjsQBzvE3whYADqRGaSIsNw2aQzWSGr24Sar9itoBJv2quOeX7P1kuu0qY88
qP+KG+3t24v6J9wNnfgMRPvj4s97SAL89YMW1Zc7aK1bBWJITbBEkbu7Xfdj1HKLhRRNuLguUvdl
ZdwGrJaQTi7uvdEmdptjq9pulWny48cOrMKi/hzloh+0zZdWrOGREAcNWpowUOpoiwnyyfqST7Yv
q/G0395cX5lLZQeEC4RdfheVLrDeMBhVuH4lPlcaK5sKiDUhWJekLTcMx+T5/0gIpjOXR4SfcNE2
qOUWbs5rl0gXX7A3UL+Fdzs/qpjdBvJWQrEuzNUAfkSVkwnnbiZv+y2BMeUKxiIjJJBysh6NegQb
HVn3SrT5iWYLNntk2vzXnDRhReG9gv9d3S9EVJpe2gZLWO54gbnLxvLX3jaEMdKNnOGKde2h4xGQ
m1eIYCJG+BZmzRleumUlip2J8JxG2f3O9QplVX1/B5cT5hZxa9yfXD8eo7lqb4Tw5dnCER4eVJdo
B/BJz69aaA+5r9k18jynOeZMkFqoL9IxmV+gNNFUu9ktMd3C6NhFZKjbZtxGWvNMqtmoOj2ti7Wf
z73va3DhESeSxgpBJSMcddBnxeBG+a25rh3t7Ym1JGJFYNt2vJVFRu0IGjM5Yj/QZIx6dvyV9UG6
qs7Hv3v/L5o28TbW5N7h//6fsxuAAQYgVwrIXLDB4xR2JLSYDJHk0biPggCZMutcgyAur7RJv2eZ
P68WcBxfYng8Y4+vXu1i6P9jMOrJ8IhxZNsB6LnaCNo8x0Dkz2gP0Y3P0cl5VU6Keph2VwWhUTIO
PttU4G86vnXbUMJsYEeX26Lbf/P62UFLrYxt38UwG+tVNXNDo6yt1lWFeJU9akAPge9wVPFWLJYc
EppW97STSR3xBWHIFwI8YRtbtCIQlD5VtjJ11ZZfWBH1tQc7j8OHwRDd9DpWI0JEuEAVdWJnSadR
c1u1aHDWOgsWVctEuCY4KE+SRTU2DgU8MM8O3rw9ePoEoyMVHzclrFKEioGm+pa929pDsAkcFAEa
Z55ibeuEc4nbeOOmhH6s75D81tKPngTmSA8yI+RvtYM3GOVz3+qL/coYIxf/+B8I1MoFWqDHfFVV
FN0k7doG7Ba6QapphOhUy9sa6TYS2eHlePHNzzQ62uhKqpO1bwqeC260XetbcBCVZ1TovBnz4NaV
WuazxfjsVvJVtT5P/kf2UEeFw9M3xlv9V/k9Ng1Ck070eGKkmPn4Q9Hwk7ylZgL3CjkPgnZD+pkB
LGq4Srb60fXQ9aqHdI5Grfbd5B8SkgJ556H/YT8aTTtCEjMUP7cj5HKOZiBLic8ihaNWUtycJqrd
vtJGNIzRZFaMF7iWWY04zzeLqdKZQFdtiGjrVW18ImGp+2JxFClSceY88C2n1ER6dazaPu0ktXxw
Bb41Q/k7SKCdUjByOHSBo1hDo/G8ci+jcjjVxXi1GI1Pqs16NC9rRGoZ2RmiyGkIxt+I0UM7fNaT
enyjLVsufcA/rWmIe6RdyxymDNBAlBGvXsHbmxtjy13ClUjVba0yA0DJouYoPj1Xxbz6VKRMzEi4
ZSShxPyxzonk6mwq0IAs7Nas90w0ipGSBKz8FiLoEYSuxFMVlSPD9mCcE9xbQbqhsI/cmH2KWCPZ
BS/HwuVJ8V693rw00ZU/n2QUEADGbCRFWYp4FDOBCwjaSsdjIeRTNAYvF6QRQHsZvAKWa/i+X5E7
4lH8llJHI+CmE3SBsSAKLNawi0PKaGZytRyaCoeq1qFc8XuXgnhwQVkfB0S1pYG5YtLFsDafkZW7
wdlajs8KZG80mtPxepxsFjMcXAGfAe56ZULIJen+p0/9mH0ZXhKaqCWmbgTw6feTx8mX925/SduJ
6rYJkmRKfpQ8iFuh6dLwyrj3LHYgAaFnMUGQsox8pbrQzi4u4Looescx2z925Pm3QZOjfdOtjgsJ
LYzUJzti7MnMIUCsExCcENsOHRAsLt5ewn1CNttSDlt4CEoBLjQqDUVuUTuueOAoqtmiqDZ1S0G9
vV5tFjaDZ+bJQT0ZL2lHnydYUh7HKiX6wb+5+Hen6HmTdPf2uv0IsemEaizemjZ5Q732ogt2XYxX
0+pioddsrBza4HQBwgZOQfKszwM2+VMzHz5c6EZExAYrOb9kFHMr0Tl5aUaQh+SMZ2CyBGFMZljm
QQK0QwuYwsPU23f/68qi9Ny/67f1QdM7VM5jDrNYJNjA6U1diwm6jy+vbu8EbaMGrBSx+tAZ3Wkq
ZOEYxOHwHNndqnfqmtVbni3gvDXtboOXCRrRNVoTDps8H19JbA8EesCeYsi8jicJ1OtpsVpxTIu0
++2Tt69evPp6kKCpolf4nU57qIKTgv2KI4d2IQHqrTY479r73mXAO9gepoiBh72Q00HpnMK25U+x
MkSdJaw+w/H2X/+mT3GLO61bqDHMbX7pfPzF+//U6pXGqw8fe4f/6y2OkWjwTG3cSgn4t/pAaitC
3CQByrXFHE1qdkRTQRE1U0GFZb1ErmcD1BGH+3MPC+8Nkm/gjwVmSPs/dH6UworxN2eeWkAVYund
2/+gDgdxxZWYwSjVRa+ndEsH3715e/Du3YvXr7phxESSItFBmmcuL6A56fBwUpyVnwqMf3zCG4lS
t+ThlOg+8ZVAChWWcEdABEFEF5UkLOCC9ziEtcWhoElsq96nRiHA7tkYr4F4aXPCsKAxw7KWK6Q6
4fZyBAnYB1n2HST7H5IeDRsQ6byaJib2aFgUQfP1mCLYJAmN7qYUzTgToeLiHGUexj3uhJ7hizU2
3Ku2h/XyC64oQtXptLTQpMZWjEhjCALikKkf2+Ja1tIEHkcQIoR6LCoAsXr0dmRsqqTPPcbVbtCY
4YyRwbkaefqQPkGGkJTxGuqacVTnOZcnYnD77O/ua4SO+OwnSF2+ILEaVk+1+uTt73EJXDf5qcNI
HZ71WKw34Rs0KOxsmifEJO7bUJ749KAX62W0k/vUhxWii2zV+nG76/PqIpEcSSo6hcyEYcUmgCy5
D6c5DLECB0U4l/ktcVDcMB3Srqvc/HTBeO3gwtce3t9gXMte3+d9k/kUP40Q/tc/NTsVmxwMpIJB
qE6ZVkqdpy5lLhjEoKzyQ4lC+y1umToMsQ4L6OR5r2ehcxbdTa04HjNmFSCB7qCL8VP9C84Ls0n/
Vm1I+V49QB0Cl3RSzaYRMC/IioXjTfQ6/qUfIYPWQDQuhO51IiTPQRI7LVe1DXvZolBAmbU8vUJp
uyaZuzb6WqGPLH2c9I2wt/KNNazEGmKpzFrsqPtkXapbH1JC6FjaEaUwtBhOCeXMi4MBBarCjvbp
7Aji16DraZpVXi84gt89XdJg//5xRzb9ufBIa8cMXKZgRYp7d0rK4RkSEacdEdOTYls7LR9SyZ3p
lME0dRUbJaNk2iaacqB2Q4LmqdUnQgNUDwXw5tgEFgKUAofa9cJmavE626EvgUKFkJUCOw8Zm0YR
Zna4WhoMRqtzXDJeBkP3QllD4Jcj0k7Yii1qAsqC34wJvtae/d6Y0FVj8ZidcwIroCJjZSGH5s14
gto2Ewu5mn1iPAWcsg5PG3MxRjVd3bq4OpG7FyMe6MuJKyzCIEo1LNHlUhmnsMmcM3to4v02A8gg
ETDwPV2VxD8/KyYVycsxhT23DbchNOQO4JBGrunyKwinhe1sC6elvI4JylgXaMfw99zjGw2jpRKl
/poEBUgHeyLq2UjowbWwxCBoSm6Gb2TaRKNaG+lIBtuPKxYZV0odXqbxeQX9JvHvNtpAMwLyaBgx
VViTkXBOTIZ/B21KII/L+uagtBNF+QVvFE51ckhY5UATPn7QVdWVWQFC2fF6PTZCrzufSKFWr2KM
J9CYzdSD5nWZXramKdYBo9/Xrd2BTTfbzM0xHh7qqIMwKaapM0JiZ/UjD9u3qHmwvbbgA9VpYmtn
ta4By+ahr1CHWcsZR2bkaxRpzWlFJcMQgE47UpQcICIZ0EoYfE8Ift/jMh5TMea9Afr7nkvXh5HM
VlMtvJPEtnMENIbxaGBkuWPqHMGF2JOCPTvgWHuiqL9gWnd1p8XcR9EWNy45beOKLqZ2BTFrlGuO
JxICwxKPonlsVnSQZL4N2zl2QA6XRNyOusflTcaKCUZGMPNNBYbfZgjN5BGR80Xc8FH3g9goVcCO
StHuQBqOUcMHQHuexDOkdLFaNTum+YXuBpViCtHdaTRsW5uCNW0aoiLgMBopzwyZF6jnsjpcibtm
V0vP5O21MD3TCXtpbcxwr6Gv6oZmMmrSMZ/xt5ZUl9MPz07x68bmXGocpXBvmax1tHV3PBmFweC1
4GKVWC765vMxMqUrIpJZ/N7+DcyBInbWyT7FGKlpHvFiTr7/Ho5otvLvv09QEzgr1pWyjU6s8mXg
NKGum+7Vb3VZeT2rLiwJEgsaj5Qzg9eI+46qZb6gRsaKbGec9ExBPa9/KL6YrlEWYcDff+9V8b1J
04Cy+qvH9VTzm2voydiGgQXFxBEN1YMiZKp646mnMuMMUcZoJ5oGK6ehaBWe6iOHOn0p4HU4MnqB
JCiyM5zVo4KsOfwbI89dVAAnxVm5kHPeNRqAS0hikyPunyRNKSm88GEuiFFc9sMpYK4kthAsOhuM
19AYaHmGPBctGji7hRgiIwa1wO0ouwX+BEZZXkaUO7Sn0SurKk2+RaMCiiElFgSl3HBKGO22ZeS0
yBjYjsWJVXE6+B7mAohLnzjwFx7HKCgabY92I3oEM4TNHDHQ+mORO7w+uZC9HEXldI1yFbVpyvFC
0E5CcxlWzZEeyTGWV0++OQivTmsChfOr80p5ECuFhuA+WwL3oRREBJpjX/8EDfLLEuFnSoD1ayTw
SWFonFDgYklZN6Ue3aPfUmM6N2OJO5wy2A9xyJhm7Map8UbtkhRbdYm51MSRpz+IoR4c6rhIFNMu
TBITJvm3HIVpfWXbh320fnUtCGTUkFsSyW6CpU73OTRLkj7Iv8jvA/OcsuEMu/RcG5d9aq3FRSTI
J9XyKm3Y6U/zZbVMe/jUa7Da7iN/yu7h/x679ZpM+61xmLaH5MXgQrhCpwhlSLssXbPT3YpxDR2Y
eVTwmkXrJ1Rmo2WFf/PvIg9h5Deq+a6pGJLvM8o7nW8kvwfpqFhc02dYwAckWkcnYllC3cN9kfXm
ZpvjyMQ9QxayEEz+GG4tjdQnY+BbmDyqtrpJ8ngWFq/oLrDfHgoDdyiK4+qSt6ZtCv0IRwQ8fkv5
hrKqfNRKzjhQ/XFrvu0BPGTjYq0aLYjPiAISaVa8Te3FnHNMWBfHnGlvlzoDLfZbR4yzN9CQW6sx
e1faudbZkKu3TC7TDK01d789ZEpbB7ltn0N/zkniR7yZrUY82AinJb8wHJBzhfzvw0W+WU7RZjMs
VXi72wjuJB51vHjvBromVX2n/YabLZvPhwtfssHBckLNN3Lrz4KHFQJAvGg5w1jRId9tJzTt0Piy
A6udsWFZr98cIVckdCQt9iwp5sv1FXODhYol27qz6lKNsskWiZsW1rK68gqmgJRtZQfbciB+wytS
cMJ6TjVRZGL0j6/fVL1tEccQd0QaYPgrQ202yM7nLT21oZoV0DqGOHdwwxvbOcW7pFMpEj1wU5Ku
etudRxbDNT3S9PuRwbsTjJ5eY8GK0jMTJP4mQbEHVxgUxPXASN/FGIRvsjdjxyDopVjH7BM6h9cV
weexDXcnFOmez278KsOla3vf+Zi+/xtjv7NE4+KTcvGxf/g3HbbhqTcn83JtQwSY40jd9OTh9psi
IMXqU4nKBM+OJyNnNOESm5VceuEGj7ZZJpwLFZIvijX3/nI+Wy1RQKF0d5LuXX5zlz/THbv6iM/w
6cdY/KzlAltsw9AmrMX4p7e/b7qs7XgCzzSxFOiRpUDPWEOYjMoagsT5TujEdtRjfy70O4J50Ttu
mBlglEZO8xc0fKEQSRgD2VKyOTCtHjqj0RyaUrJIF1w7m9i+wK4o+jYDb6n0udixpf24Jsw2A3Us
GBancfs3MkkoyOrQ1pUfFlj5GCPGzIq0d3Gnpz1C3f02G1fMx4vxGQ8qv0h7ZlR5UIuVyg/7MZkO
YH2rfGQsCYJjWzFi+4K4zK/L8ZJE7M/9XorZAoVk8wD7XEuIEFL/bl4QnraV7dx7Xq1aNo62qi6K
D+k9zR9p0c+qM+Vd4eWAXX0a8b/x0kxmVa3NJabFLJrQKUtX1eVVOWVRkx7SPkbSeoOJ0y5brnUz
1TwNT8MFAqthJAHx7obnHPlEZkrvbzH5VEuHatiHKgaERYBlqSp+uvmIRJHhN4fbox57Zx7b6B5C
i0FbxFKMVqpCwFnbYuaes9IGPn4HLKFYvcHiIoa+Kg8MXkn3DfF8Ijuo10RoztvntV97s9eQYFRv
5rD1XaUhTVzvwi95C2P5uRj5FtNu1GKFhiYszFRiGC1dkK3QBW5da7CHoAk0IqO6gC1jSPG6OBhL
uC3STCWyAOPtevrGddgP8vwNgBvi1ZJZUpeJi1up4NI7imeebINjQjPGW0ieeLHi6M+N+ogMHHtX
6LMLtISJrbjMZ9XiDKVNQvsgpy/UANEThp4vixrjL9MzrvxZNYlhT2xTRbv6cNW4yDfnwJDEsGsZ
2nW1mauxIUBZRczEsDPrytAnXV8EuNpY/0VuCnC+KgG8GRuBo16lDoNBG1anxivK60KwlBuzOdlg
9FTaq5P9/ccyjTCypMfbQFS8/f6/AoqNoGeGBJR99fHO4b/bZwyDzu9AIIEDu9NX48QyHqikKeWc
YgKLAYPzDkcgVHgFGQZodzdOy6uHHyQ8ledreu8YA0E+ZMQC57zpxJRLOLOdXBHXuSgXDx+MEMJ2
sr5a0m0yGz5MqhmIFfOxsbEKQhCSpEKZu4PWCM+mjGtjOrd5FHObvC+RBnvWG9c5HvPlGvvBwEyc
lnDoRNLZ619LJRiRqs5OJ4v1LIPJu5ELNpToUEeG72GdTNaz9H4mqfPDF6+ffv3ti1fv/ues+8d7
9+51b38pLoUFes1lF+UUjmkUZxbKyzeLJSz5FGR8+K/LgKhJP8Gg2nrrkMwJ5e7Ync7tE/Qhjbm1
eFmh4rDPemi2RE92uOkhXvqt5PmTly+/evL09x03RFxXuVinYZTyp69fvv/m1TuQ2b+8J4zY31dv
Jd999x0dZGGkp9VFnXgtlluZ5KQ629TonLju1Uk9XpSnV3DOOinXehvhhjxKvrg3COYQN/DLe5rK
Ql2fqLwtNCjd6XA7N1Qxnb1HBfmosQE7NHFWXdBAjaHhI4rTlvLKg3QZLXG5pgBGhpyGGCt8mG3q
cy8MHgJNUTi/Row0Pgo40UyH/KLoXSsduBjKgaqtMafS2lKL1hgqU8cgqfFwSd8a+T1O8HPLCSzz
yksUsa/SZmQw64151Pvj5f2To7163gOePKmmYpJKwLJQz3E/ifgOUSnN11zWvXmvL3Poyat3L5j9
kMca+mLV5uDMbqhI8qB1dziIWifsbYPlbOkmZLsvPQjuazlosMerHJmJ+OnRJRHhUgrAwi6RvPeP
txnMSsnOyliKZX+VYfLnFKkySJ6/fnvw9dvX7189G337uxeHB1nE93KBAtosqqFNH97P+l4pbw+e
ZVEPzpXSz/lFPAiK+PrtwcGrWENAMioWLYU8jBXyl0bDbiVXxQxXYbyUL4JSvnr5PkISKOVktila
yvhlpIxmQ/BKdbNaztpK+dU1pQiRbiWTq3EbTX4dlNE6whfn+gTvF/L3uxZCqylaiALUXtOZwkxE
Yv/EaMIKPMkfJ3MA3Yvl/GWos714dXgAC/zwDzbhu8Nno9fvD9+8Pxz97smrZy8PoOb9+/e97wdv
375+qz8/8LD8hMU6buo3Q6JcDZOvi/W79fR39JiG5W5bp+0leC331C/EwmrO8xS2v2pWkOKSy+rn
F1b8rzshwVKX/xfJvct7p0pp8c4Wdwicz4GccrkCc+o2dAoni5I58kl0nX/44Ne/+jK4LnUqGwr/
OKA0QUw0HR+Syzj2zn3wfmupu/fAdj4mZDRKtRst7r5BOnqXil5Q4rlOK7KA2SxTTOL7W9pr1xLb
0eM9otdv7hr+nTB+DqWlw4O330BO2AJ60838pNfMgTv5tQA1UrTgV0NhC/KAYn1zcM5jLbz0aKS2
EdS3pCczkFeHD++h89F0CDsCM+ohMHbhtkNgz/EbPuSjQ2C7wgyHwD2Jow2BATJbGgIbi+f9iur9
Aup9C/V+AfV+TfV+AfX+gev94mFrXqj3C6j3Ddf7BdT7FOv9Aur9lur9oq1ecoy6j5faiHwBlZ2A
3PBh+Es0aMbYlcNfW6NQFAeneHZHvIfEnHbtvVZr9EgnCNojtmBiFQuQXeBNaMHSKhAajZeU0xJR
0DZtaCRIc+C/XL94HcZYjN7YunzAKnNhmdUmiKKozhPGxIOXi5u5nbhJBK2cLnvP933bCv5Ea7Ib
oihJs2gmkzqcU1s6mh9R40QpmRdnN7Zcye5JjrTRis3H/AnI/IfVtyg3co+R6MV4HgTMlubgLml+
gvhnTQeYf5hPcGTqbtan+192Q0cTqd1TDzP242Y223qK8VIDIZin4ZkiyuaCeoF9rGFTgOT31IWf
HINketsjjz9/7UHCq3gQ2yt+khODOyCEV7oclVibbG2WXtvxwqJxLAoihBhj0g8XcTtTz3TS8NQ2
sNh/QOWY2E5uFh8W1cVC2jVg4Kc0Fh0AXfYujijqQCTIVz3RxjGuDZyhH7dwMCPJdOAjCo6kut5F
Ja846RTLyfl4BenKteVodgLKc0BLZGR2ika5mZ7B/pRWCgO69a44wuO6kkiR8I7MatE+EYNgEiQo
2jDU5YlaJ7cYN4IN96sFu4cwhhzKO1hEP3k0TJr1XqcQczWgJqJISAVgXExw6SC72MwXaLFtVB2C
bYSuQ0EZcGKV/mzWAqZDoC/JxZh80mEzKk+v7i6KzXo1npV/YiPSoJD0oiD9CTm1wryiphSX48ma
y6YO9oNMdSValhNCv0Q9jETi/FSVUzHR4Njm0jnYCJabdcs47sNx1hP5cLq0x7+7hTS5GAPlHiR3
kge3cVCAF80w8BkJpJi9ZYSE+jna7icqv0zV/u1XOxdi/msUoPMk+7q0/eRBSyGUK23P1k/u3k1S
vyp/VF4lP7IAJCEtKfqY3E5edUIM5kYITswjy5vElll/K2ajGbctBGsZqYCq0BddRqyhrh9paz6N
ho+8uAK+XJfrjQSNsmtqVVUMyTJeiJeRKX1MK49R0DK/tCXI3OVkM4NUvNqBl9QlM5axmLC6gsjI
uztKuh5EJTCylcDwEIyLWRSskEZSSgPQrEH8urD/ncAqlXnWHd15qwj0J/mgScs7lphOeehv+3Qr
gv8IO3ebgdzXc6xkvChpsnt43dwhfWUk5UzpeoK34ChWJt9qwVdM3484kGt5hu2gIqXQZy6LAV55
+3eN30EW1oXAvzuG9R6pI6gtIRp89f2iRBXmwYL+3XbJB/+yTFmg4EC59nkP7/ZztKieEj7cpCwj
cGjNVoXtUSnskdgMPU0KEQQIuycYesrr2YCEwiS57yBX0bd/KhtqZlWFq0JVqWbjIBoMoEXCbMpb
k/ECMyEolaB37cvOuAaJeG3v6brRNupV0dY7Wp3xDmpTh1DCtgs79HhiklkyaEeA8vT0AQkaw6C4
fVWcIpfL8Di5F/HNEsMPYFu3XVqrR6DTjqhkRJfgqxYUqOX/TziFVrDFgCR2ZCM3Vuz9SAVfAKE9
OsEeBsq+e8/vNdKLRtZli/kZfLhgvxDUfMA61hdR0fLaNLPbyl4Vn1H024NnEUN83WJYxjcvFpXt
28slDdfNCyat/faSWWP2mUX/5VratNnamxLDKXPv181Ru5mi+AZ73n+Au10wmy35BjemmlJOG+5p
dVaeAjaiMKT2Mvxau4qwTb8U7C+qLEiknuJCHcLw+lzaqycA/0HM3iH9MePkpabIE+Sf1VBoqYak
VKdrDo9F1DofTWVOG5e1nMrfiVBH2NitOnG7EzKikXtf+QpV8HfR/JpbYYLDMSgA38qRfsJ1dK67
pWrcUKkrKo9dPXn6e+r0kNfsPbqhRLBe0mQ1kr8XJ1FJfh+PGagSM5fjguqHzDMPcxOf0bkftOQm
FtnIDlwp8Sr/oiU77AeNzHQ1qDP/Okxh9xqT4ku/+LImBFA4h6HDCFeAdipbKQmERGt2o+ll0jaz
+lS9H80aoa0qI6Ttg+1lKAqrQkIKf7G9kFWEDCGdf30vTBHS+ctoJSG1eVL/7vXbQ1SM0wrJJ6P6
HMOgkBkVsb2nr1+/fZbK53dkFLVZaUYGHLiYTesROe/0voO9kspsCVCT9v5gUxyrat598+TlS6DW
08Pd63pZnK6vre6wWl6b5i3qC65N9VW1XlfzaOufvn717vXLg9G7pzhnRl+9f/784C0My/PXu/dm
evGu/BOKR0Tx1lZML55uVnW1eiO+XtdmUPJpL7OcMf92W556xcwRO2sHZkuTvhlflvPNnDN53RDP
rZEWvN10Q60qBaheLYrZwwe5TtXMhz5OxqLwyHbkGfbkOJIaMREhBW6bJi0zbrtVeaeBD9CWpj/Z
qJlGFk5cgGjvW0uGbYXFO8ydCIbyeGs5EVJ89fr1Szc2kuvdBJnYV5vT02JFHl9DdZ/dPmYtua8r
fWv3ro/gxsnfvEbu9zZtX4L942sb0kYfNVEiRz8lZzGttrABJ0BtaYeVPqVvJ1er4jTFwvuNCyB8
qzQNUUPZzzr6Sl/iXVaq0HcEPTdm+FcWwtgmdLo+z5TbvwAu1WROPV4q19JEUJQT8T74I8ar3zDK
sLq1QHltWtYgiF7lMSrkzDnzP2Te43fJfnK/0/mYvf9naPw9q85yhJ2Hij7uH/7f/+RnP4s79z0T
AwGg47ecPG2+apf9xfwcScChCBsRqhpqSHqNWTgO6HlTmbuoBEJmUe3sB7tXD/amxrfCVpHpQu/c
z2yb+qrget1erkkv9tnjZYlETcmkRUzchQjwavJhVnwqZmiVYezq9THoFtvgomAyr2oEZHv6+s0L
EJjELB59Bh7kX9yVYavz5VWvTkz8AFlSt3CmkgCFcqVyYOk0QSVdk8iUw/MvYo9qvC8kNwx8ThVK
D+VK9M3YKYlWQ86an44o7sKkogMpRc0+LfEy11ZJRkL79wOTLco9CDztglLDY+2k2l7PEOuJQlRQ
m+MqB1cA6TLhbzTZyaoYf9jF/kSo07Cm5SruaErqATD9PjFCfbwKr7VcEi8svBBLYcQnFH+GfH05
Qn1qJqWdpy7CVBpOWPcT14idu+ZH30WxaGS9H5/rdJEuaHPRq1QznM5oB6btEvHAcDqSqYytXd8H
EW+AHDT9IOlqfEEneZua58oK1pdjID5BG/ogivm0aiwHNcdCZw6nofdLkij0pihxCWxcalEn7m8Z
b1cOtw1miLyKl2VTqU4bV7kRWdmNRuQsJ6U0Qt9taM+Ur0cuz/GWRtps3UdswfW4GxteKZTtB0e0
jhEkRnsS+FCop4uZGA/RegeW6YGTY57FLIdNlG0Ku8AnJxxcsPG+6kYMsqRd5idDVXvqUL+cv8Pp
hpvlDoVZhMyezYXe4MjK+63BWYiKFNMeQZFHIaRdVH+p6sapBqLlpxATaEd/vFsge5wUBGOp4pPA
xkPRr8h2xdSA+ycafJwlt758+Pf3f3l/W7N6pju98AasOeRBVqaJAOuzoHBF+3lO+MGpSepYGisV
I8JMU0DhYpnn2K2WIvRgYKtyUq5TeY3uT+virFpdDaW4rDHBh+gNLumpierYKKGazdcwVjOjz0Hh
YWMsTlYNUi7fjfh2iTBTTGJTCMwaindvghJ8zN93UA68nM/OisXHu4ff/iv2/JP5dkp2fYRa6aK8
rEq01MFnyMZWjmv4UZvDfN05uZKgNALsJvFIBCkj73TSSR9hc86An35YFR9Q9JBHDIJZrIAIm8uk
2OTJg3v3/l4HQiZ3wlXR6cRcpB8P0Uf6nhJEN2kdEdfcZ1bAp5e+etjYVl4SYpUkamJWSXGXuUrT
DB2AQ3/Z77gl3dou0xq5SZZHDNfDvywizysTMuebAnYffJXi2cgTwHcEyBzcJ4TM3qj3OQiZWDRm
tw267qLaJhQdEeLDyYlJhwQfn+Eu7xDh5IXaJNEES1IpyYEtdJXpoqS5cd+odXLx+OcfGlcHeBwo
Jx+ueP8L5AST9agH64Nw6o5DWKIJ7do4ZoJLl7qOCj5T1s9cUfqmYa0wSTkzlNaYdfDOWsqPz1KF
biYRiLEQ786m5ezWgo3hQ/VtgdHxymqF2Ks3S7x4H5/x4atvI6qnPugGo/rwuNBv6ocD51A1uyW5
5dBmlhycForFeiiuJnLaQ79TV0ynwTW4U5L1gaph5pvaviMuKFeE/wBHL8SBNbBvpoB+/gm/BChw
hjOk3W6fzYlnO2Apmi3fA/zKjbjWRIfaW+FCMXBee1ONmFgKMB1U6xbvMMaCevYdCDMyt7IEpvGf
qcaeWsa9QeLAcXp62sMXnAXmg15m8Ekig/9g7x9/BzsPzm/4v+b6NxwgLKVtXLKElP+keRH/1huM
1C0CbV4hOhpFQeat0oY8k17gy9RSzzixKKpAc6Wndn46uugDpaKx8X05gm3sft95aKoQZ+NsfHKy
ysaTVbW4mmfj6RSB8zMERi3W2RhOtdlJdjKtspPyLCMXksyJab0TELM+fNxU6yI7qaZXGZQE7HRd
LbLJmOAvskmBomI2wSiLOCDwz0yXAI+EwQTv5+hskk2n2RSEgenpIpuWK/j/p2wKj+usmGckf+rc
fFEADT2tFvjPap7RkQxfnd/Pzh9k5w+z8y+y819m57/KEDwiQ0LrIsqspCxZOT/LysVys84wSvSH
k2k2G59AS2bFGc6FWZlR75GNooCnipiPl9l8vPq4KYoM+rDJEDYqYxAl6O2iArIsKm78ouIG6vyL
qp6syuU6kwUDeaolQ1dljCKSLTMQWLOPWZ1JUpWd46dk9RzOdhlMnwX6/JcfCvxTQUvr9dUMHjYn
8P9lRsbzOvuaRm49zVBRRAO+Pq2qdQaS8Jooxnaz61W2XmebbDPLLudLbxKMYUHiPzwIRMzzVYb6
pWlxmREmb1aPIdOn8Yrz9QXIuZf1+uQrfCwsTS69sMU7b03hYQtneZZcsVdDPKYKoZDB6rh0x7AR
Hr/2ezGDC73dYskOF3E1vvCbCWLqP25qhIw+qS7ZghbxhuUeMxlbiU6ik4iNLYW/5IMuBxFWYds8
0/Qt0IlQMjQlVKvyWxYg4YdpeHQ/CnsCDA0V1Gg0/4mToMqZ4aukH1vBHCW2qtlYM1R3uwfFUwmY
JWZyaUw7/E8TDFrgS2X0nhpJoaL+/IMgE0/hiMrKperUdKda+Nm4SYT6MDXubq4u02RUnpjfoYqa
ooD4+wn7q9kusmOSeUDfBHwSZT7ya9RKgMDqNna3wYCM5yK/mqFBxT9F91hREBBI0Kt59dwleF3a
YHzAQZY4MamTCNp1XVS/NbBxdD+CYo5DNdfvi6uI0gAHANiOiPkkkELN81UVysvN+s68RWcKsfJL
GxhteeqV0+qbcVOtbYQYo5EKXdCcnkQmSKtydiKlpTS0nY5zB5JzfHKKEZzROIZvmMhMgbDnp+iP
82ksi+KW82dBEmFQGIuniQIdA6a6lvIy5RdCXZ9r3FIGs/glZvDLxmqpkbEwmXatQq4YK9ovWViT
Z4pdx9skAEsgh+J7zydN1nyUERxJhuPgfmIFo8yBYeBr5EzDSw/TqMahiCnOdVbQ9NuG77e2rbHG
IIdwDzOrhJcceZpGwQXC3TSyyrxCPFvgkBbYQJ8W8MYoX2XBrfH8ZU+t1NnI+aGhAVB80njI8ipB
KYDs3aWqfrt1NsLv3QHpuZeAUHA7KLYfHPsjxbgm3Blqzt5WIdT0CJG1HkN1cNaRBmbugMnGIUS2
fsTE0kR/EvdETNYUREQD0WJXyjPtckvhaG3b39aDu6YDhsDbCLMfJ0yT6WFJcsaWcu/EyBI1Ox9x
5HIKQtMy7NGRuCsDYeoO/UTjrLlRzGNHEleUpY7GKnZ9iS3sW1bPWaikHlaFYDODqIb9zH01jUmQ
17DTqzGctTvhmiyhjtFCe9NZ3zbGViqqvXA0MOPWLdDizkNK1cAcDgLW4RYYAx0geBnsqJUI2imI
0PBct2shHxwTWsQoVENymETHoXQxMZdldyHTi4YYUBjh/o1O815coinCfhaLbLAgxj/kBsputsOE
tfmCXZSDmPRj6uVeslcPu3t1t6eUMlSMorkdqNhkZmmeCrPDwrET603JOBkkrUEBeAPhyY2NbYuq
QcUCc4ecnpuXmDtcK0mTjo63XmlD6QYF/fJObwDkuJNcyTmPzke2Qea0dxytBbcWSsq0RA4Br/41
bDc8g21NHq665maWtMEkBnLhMS9lzC308T0BqetTsVqVU+C01EaRYYta01YrIt0Bwatd9s+/VtUS
LNLp0sxpMHZE7EsgHAl/otRLidIvdZqmkCcr0q+QeoEVAqgZOV+xqoQUK6RG6EXF9B7rZUi10NO6
A/H/ZxLdoDnjBLVeiWi9kpPEqC+Sk2mVnJRncDJIUGfFGGzTU7S7SihBpIW9MoHOJdTI5MPJNCHF
UfIxQXy/+VKCAiekoEEHWboQQkfaWFmstMExQ414YpQyyXqdbBJUoJjuw7TtH/8onku3Piza/Qie
K2Fs2wJ/BGHIzIQnZb+abkbpH/TCq/hma9KgZIiIa4RyzniTFdZSEOeyqiDBnGgxgGs4uFBi1FR4
BAN2hHxpgD9+gXrVf93rZ/jwyL6d2XeP7bszeheW9Av7HSahZOr2uvblsqob2QKNCnpTF6ejVXFJ
yL85xndCkxso6C9m31f9wYCuwH21kDUSBZs5ylNI0pabGC7kiJLkjNx/zw9x4UVr2rAOLdjl4Ogi
zlQqpoSvdfO3NynG3bGmpuBoIx1JclijcmlnOuka1enYIZaZASLgx3vv/6mJzbDaLBbF6uP9w/9l
yJEZgAWVExOllk5RkISCMyxX1bqCDwlxZNSSi+c/oewG5ppscFriRBU4WPhtAXWNNd7Ufjb+RW9h
4XlQ3vaGIvVBwv6s1O/jctazc2dAEQsypZj+UC71Z3xWn7kB1YqTDRL9rJIVl+Val4LP/PmHTudW
55a0N2EUdo5u91MHi2CPL/swPoU0wy6bRcy8UBJeJInpZsUj1VOrTGJHdCl2BBSGV8DDEm+ZvKAR
LvbEKxV4wsSHwBAZrxIMrMnRO9ab5V2igq0ySV8N7zEaBAgFeRcW+ucAtbvyhtchttukNiS8zdvY
HXbCb58aqe/YhsLFhYYvFZx7ThuQp+JX2OeSoeGQbew74HuGEHXc0th5YapDzVjYcbFQmvqFq25N
3dkPuOJwNp6fTMfJ5SC5tITqq4SrAs1YVJgNKt0QUNskNkDqzSzwx7/bj1o0tubeq8MCQDy2DyqS
gTn04t+jgU0hfFqRPqANajoJCh1B1/nBhYkeDGD8MAAo/Or2m+0VQPN7D/IHp3Wyt/+lYLt4o4Wj
Y4mbUT0X58Uik6r7foAUCf5Alq+pPMjwy1M+ooWFswz5+Dt8eIcPMErNgk5huycHz2tKytfFeDWt
LhYjWJipvcZ+BW10IbYitylo0bZ2JTtDeHmP5sny0+un7CIjs4tIeOsFCJb4y9jhYkzmEplnHuSb
VWdMo2Akhxzxmn671vFb85SJlRmtDS6vpRlD2x6919ClNnUmnhvaJuDTthxlWwxrfFV83BQ0X82C
54zdkXzp9lVwFZPaAk1jX0xKJT7Taxwc+ZSaRi/FxJa8eJmXmQppAnSpyTY1fKZrI/h53LFKm2XO
YSY1W6Gkhgm11ICvpQKvhmuymenIWd1W0xwZ41hA2x9uK4nJKzFlyQb0pMCgsGhnPJX0BKaEdtc2
tJchtIlrdFYl44vxVXMoQqK78fRBo21IcYmmZvXgMpGEFNGFQSOThmshtnKXUAxIf5w2Whb2u1GU
fEzjWQwNt6zLrVyEUNDCzH5N1PkR/sa8mzrlN84En5+JW5J9iJ2tbnb4x0fJwNFDBjG0MGMRKxe9
cFZDOxB0Pjip6mIfI+fFlDTdArVEWPMB/YN+5V3f6FrqRjFxGVZuSpGPtMFRIJffv3jz5uBZd4ue
yWTF5PT/DouXLzyhmwkbX0q82TiehMYJU2PiJsEXKKcZelw1Xl7JwdwLPuKltGXMak0jP4uw6vn4
Q6FaNOSiscoh/mNZHcY7co5wcZ4v5fCfoUwYGwMM8XtGZAWO4uynYsTKPpR7saYs8WZYWI1NbIug
e9CwvaYUr3ZvQcto3Kw1xjwSI/JBQuJBLbCuCtmVi0Bs13F9ifOePAkayXWpOSrhlJcVzMn8wLTs
prnF9vtkepJ/NT35nzbl2sgzO02pgZ1Tov/uBkOOd2+Yg4dYJp/R/7hJmNkyvOF4Cm0gf0iWcwdc
gp6F0g5u1hD/saKPyewMT94WNRyE7lpi8UYxVq5Ci08iYrjD/C22KERLCptRhWfMTRAQceS0W0QM
2phCw1IjvfCjxp2uOlUtGJCjJ7xyXJO3Yp1Tb7PdeTGv5KAfhLYkDjx0A6Ggj8e07PE0n/a3XCm3
YtisiKYSIzmNQtj8vrg6qaCZL3AprTbLdQvQayRvS6WO3MYVyxsaHa8Kj3+zq8i9LhyUl67n11q+
WmwXrrrhHwf7H05/yyLEF5SM9HVGPlf2tzvbSWFMWwG5FUtufpdFApSb+c5LAQOU149dPl62XHbf
RsypZyBbYbPoJKQMgrwBlyrYxsdmIYOUzg5XMlNjH2SzOpsV8nvr7tU5/Y8Oh0c97XrROz4aPDz2
DglhG/AaE0s52quPE4pOlbxhvxCH1ekj8Rz1ymnvOMMf9VVtEGvxzSeUJuA1x6fEG6xeBA3YsJiv
xnXxlnc0a+XW2c2msMXMXc1EFUFMrFc2eucz0dLMJa55jrmbcP4e2XOFoSg3a0awbMwGjgWLUyIK
D27qg3JdS8PSbUg31RnsxpbpH2U1tpWmwM/GyrIldR9tFgRBTNeUptzHXRkBPiwhh1lVy2K1vkq1
rgVKmVR81dHllHLiY9F1l2wSfJCziWC5Sz4jg0o7f2syOEQoNOE73+abIGoSvvEh1Qj67sVOEYHo
x1KUlCqbCgkXdmcxehLzAbnsvvwaC9KNRLiu2+zISSwwiY77wQarhRmt1dLvXbct5ew4xRaQ3bT9
6bil0jgAo6TI4ttSc+WZpslciC4dvNIPKqbzSqs8R/cAgVTYWrOZTf6ZxdVJ/sjYjMlq3MB8U02k
qLQr8UBMVsbZEH7N4ZQ5Ptu6411DifLUTTJaAhM/InCkOXxAxo1cIjyaoYnY/qAHqpIIWe3NIaxZ
trq2opGuabS8svPgWlSVhkUCK7p8Dfj6hD75KiwY5LduYVqFWURP1vzPrK3MUD5LHDcnQaElo1nd
Q6drtkFTbHvcpqhsvr+iayhSBctZU3yC0vGsrhBflqMXMPEJqcQogXC0a5gELJecF1fEZPu5Kbtt
ww11iH6nrqcBtIVjUw5TmNK26/dwKyccbF+I50hh5Z+KqbltK8WEOikDQ1Krs+YfHV3MmHDFCxBL
0GhDOQ5DEyp0aKZZzMEH0LS8nEhYeA2cPcDroM14ZvuO54gxkx9nSLIPf5I54nARin2JkDhoyWdw
ZfzTCfUG+oUHkiI/y3FFjhNnDV0uzosV2chT/rEqkN198x10yx4N6DS5/1isAHCXgDTj1ZVxeSCf
4dnMbSUwY3QJZNK8qtGMtpqUY2yaQI4zDdw5z2+Z2prMT69llNtOmPHsYnxV23OabDCZ5WKZ469B
PY7jyS+vFnPeHCfCU8gKo6iNtqhBTsuOrBCoi5P29WhtoT8Krij8a5ZYD5WlMpcKdz8Mkl44cvog
qaug2xuoA5behA3JCKZS8OJ1nOOL83JyniyKYorIkMGY1ecSFic4pcpCJFgeMuaeyPWRNzZ0O72G
UqsP2CHoR0JeM2S0Dj3yC1WSivnZ2S6d86Lv7IwJ9MgxRTjC2WOZjDj8fNw8mij+kCX64KZmjWK6
PH4k6rZx35bNVUbSKRDaL4gMV2yyvdbp1zZ8oStLG4mVKIoi6Eh4kFGMymO18rWgVl1kv+cjpRQJ
VCS8n8akwM+RKBvAGluUbq55yB6cWrH+DDlNdTWUQnQLoO+4jXTZFIqEuX8fohyp4Y1MbVvuCWq6
1f0Y4Lk5gNqy8D6hckD0kWg/qtanXKtZMqqYVtnWplDXcVLM22A+2qXbFCps6Ub7yTrkHit0euJ7
ZK/YcqXZZ6vxwlBsBAlHC4NU5TTX1mjMb1yDI2yRlSKykCicfGmohRWEgs01e97N2IjVNMoP2CAb
nnGtG8XOjL15njYiSgubZz0JH7p5EIVb86ub7BfeuOGWMSsW3NnhXr1932jsHRzsxJKt37KFNJaD
Ntzairu3ZRswcHs7aLGsOsYrg6Mpkv+mdS11ZhINh9IajeemCVtUyCmChGIyXxqTHR4dJawATI6R
dtXWW/xNw24SKldsJyNNM4j/FLzgzz8oh5Dp1H6zMQ7lOcNGqHtZ0yNgEOMJiqs2pYHRZstDyZV7
Gw6/M1ZRGQW8Yi9gaIJf1vlYxQWv5V49DKfjGZS0VTXmowiePI3HMZ/mxvgNhGjnuYKXYST3USAh
xjpi/gZ9oztuR0O0buons/GaPFFzTZzQR87FK7RE7RmbTuV4fUuS27Yv1IC2jqXGQJKcGYx931g/
2JR6nS+rJV3j2jv4YCKZJgxVCwKXLG6HHQI8vJhWMTMy80aHP/EpyFOtOb+8idroLzbDdtR3hxUI
RZs2xM9aEBCZV1IYZGvhXbVs6V5b4yV6jN9TS4uImtr2JWpzoEbDmj7o2yPmEt58GbURIJxftT3H
RaecH7o2SQgyXIuI3GyOQq9uBfSqDOYVD5CrIgas05ibfm9h2WEzrc+s7m4UqGfLGOISDherc+F0
5UY6x9YngrISM2BhU6JiWkxHjo2j4CHJhNvwQ47dmZyPcfrFxAbXiXV1Ab/qtFF0dNqa1CJDNfLs
OjLmblH2lmGzqKOB3c8pUT8S07Lpdd464rYvxvSobbnR7sr6UIZYS8YUOZKjQ0rrEiKt2aBwj90P
XNMN+7c6Paj3U1lt6tmVX3yu+XtsfM1iVSP6uWMpsSrQyoO8f1UUSk97B5yE76entHGhpBQyCH9l
t1oFo3MS7E1CdDz3xSyDVZRgEBip5vQ2ZM11xn6sCc1pE8yawXH0Ihy3H2PNV812iF6DrWH7tug9
nL13iOfU/RD8SPhFt71pv8U0gE1SgvNPQw9gDEzcecyZOHlWqJKALVBt6qErTx31vIxbtRFhfjnC
4WnOHjlwVzQ2lW57FX0BR1Texe5IWybsYgNlW9ZiCNVvniVvASf6Ef9BftR/Ja/5xGHnBJtqosMB
SiA0e4FxGR02iLRG4g8zpuF1FjKnMBEVXgKfUgghvKXWTsOplcUGQ4dNgU44pp0Y6ypOIOem+tpb
Bzj7iKcFjAjQvwhhaGxT88iZajfwci6YrF/o1+7WK40gcgpK0scm92HcHBkfW4DzJn5D1gS54+bY
QxxrsdJw1CxCOcaMPwd2VNbnqLdOHn7A2KGnsOhwe5khZpAAFwmLrCUjom6spnxMInthqUpd7dFl
P2GHkkfs6u6inIhLyGjE9xTU6J4pumea/Zw0WW2tJido3h/4+iNyujHXsqjkAhnEzJ9r6j24LNdp
w3oqUi3KjvN5McWbDrQgOFuN5+TRVCew/BOaJIj6Ut9lv5yyqPvXzGEbaRsWZ115QnPL3Gw0NDrB
BbgOm808QO6RxIgaG5067QJ2El/RmsSxg85RUKkx3gg2q0wu4MN6VZ6dFRjbRxHa0uC8nAbQdoza
eWBq7nSwRnd5DknxG7cP9bAp0aerFRDwlscdrYaIlSEPsZA5fGgX9WmeAONfFwNgU70azsobNFCj
ok7Imhnny0YiOZh5g/dZpCwuT+Vui8I0FDBPVoW51YI3AvdlzEk4lDfMcmJxNpx3zQF352VNTpFE
V7GBqo396LRAeaBYTGCu5BjqxDSIjduxAs5H7nECigWzO+CQOxDeMAWkKtHft11AFxlOwSNAS4hH
IMpjecrw+itmfFmMYzPZrPBGcna1v32UvpFRYqY6GK/OTC0Dwv5GBwFKjivA3stRvGQKJGzv7MLg
CP5/bBpsAIwtkawORVzWpjcmpzAroaYjkfztd7B9Hnk5R4fJq90lU+BOfJs3LxdilKc9YRT8A2eD
KSf4zoh4QaoZmJzn5RkCio1Gxq5vhAqohb1nZjMHXAUJAkxSvKyk56rsJfsqwAmxVG3mIjKj3O/K
IpPZKFKFneo3oKZxSrY0wCi+veITGrkxPtYESwTxFQSISzoW1E3TSWCBRBlgglJQX5tMvqCPgama
17nupNrMpiruNVuD2mbJjcGcIcRAlOYBqI8kgfUAcvRs85vEQjpilSkoPeauYo6xFXtqBHuB9Kqj
0NqKwrAf/AW3DZvEGKHlUcdCm4H0ES6Xrda0VClb5JUqOHkkBbWRWObs3oomrJ6ne6SK/rgpUb9c
1mKKm8bNY+xMkSboZdP3BGwk9McH7//GeG0bdvrx4eHHPfbbrjdLGm1SZ8Pnu+QdYE3VWYoWM4e8
4bLN5Spo8x/lunytR/Jqs6Dm9TwbG88lGZbaBv2Sp9CAYddk6Dr3ZEHg1T4S5JSM1/jkY5QUyJ75
pH6V4L4nwHXiN+F1kS2o6D6RfpmLYjasgsaDZELGJeIDKpRU1vVd3m5Tu2v22dVcbRW0fTjnAZBe
oEiVIXG6DLHlJsDCMTEZAfiBAwH+YFOEczqFM9aeyLmqCJmmHNDCOA3kIJyM0ZeIWwcNRpPm3Ozn
qE36Y5digP4RMSC6fv9qq7LB5oOojWStFhJaCjJZwSCnG0iV/Xy9Xg7u3pUZXK3O7qK2vl7fNZM5
R0zcrnLVvAnxaUwdKTMRQ+VoBXNCtnyaA9wJ0xE7IKqxY3PpwIZMdotuDhlvWXqAVDGvw50K5qG0
jBaqCHDWqd/gLfDkxupUYVfVRoJc0MQmd0bYVVg6ifQnJyHss0dgFxAGMscl0g/pX3v79p1IFVKX
L0J8xjnoUh2EqGH8QgbZk60vjQAXiG3WWNCxxECS49LyG8hOppucs9+5bMhK3xlhienyDcw+Wb9m
B4+cp0SD7eO/MNoLXwPhn+Am3cGJtd1Ln1ezqdwotth5e4bUFADHlq23b27xSVXNWu+m8SNn5lrN
QX9RLf5UIPIqHfa5CBUqeVwDbQzOe8SfZB16KJBK1BWAoUU2RZi9oZLUfR5Jnn7nZl5IvgdSzPvI
ePFsV1kGIdAkz9H94yx5R5IiCXv9tiDeR92km9xOdMa8Oj2FmZ7cSb7owz/df9PNjmO5jQq3q+oZ
oKkjDoGIqd1dsA+5JeIZaNdMzqcZpWGsFrOr9LZt6eDBsV+6YhZpl5pD3HbDyj6QtoA9rNgH+Y+L
bqutdBf/2au3Jtmr2z/u6VkvrUUTA0QGZawhPHX22421zQmKMfr9KJASXSqcooQW3avq3sDQsaph
esO8cW8o4EyPN0V461Ysv3KYScjgzFUtJdCIgI3FMDVWLZgtH5nAXRpddQcIPb8U/McU1FAPTj3U
q9iCNdpH5h1BRfYSWlEzjgDK2TESVH2dM6Lvxu9h9MLY2+uarSWqNS9eGMtVNJG/5Hly6UscQs4O
QaWagGbSdHJpm45ILgnnRJZw6dN+tJz4cg7JiPtA12j12hHWfOd7VMyKdHNS8BUFG4woHTlBQm0r
xmMIKP7ghRWKBUaYkv3/3eHbF6++Tro7u090yZqVI0PhJlSMF6QidBqvvNu/nvS0yyGF+23jLB6Z
rUX5s7ARjfHGU+smaOJb6paV6sOfO8vDkLEZSYGB/nwEqRZRQ1YSR8uhKeZl9QtHsXC8iBrV4SfD
EShiH0+JXmiLIragmHywzUjUyhXLVeyu1aIz7EBfk9ZOqkGC3u3KwVdPHEmNDex0Or+VqU96XGDZ
FCFyN9SQhpMZS5NS4HMTdzKKFoVMhM6sQ19SlTJ6fGJ0wRBN+twIUS0aE5suGEzRcrBTFCZi4b2l
dlYZyNmQLj3pDQiVSI4IHMryijYiQkPh34pQkRJUGg3p0KzFJ3XTA8uoK9Q8VZ0LuqvnqH0Zoaie
xjYZz/kNTvjg3jAcCD4xdY9evT58+/7VMc1Fr5xgYK5x7xyNOLIMmc2ZI4vy9vxR8/AWgiCu13Ru
I16P+gsEZiWlgrHWrECA2CzMIb3eTPCmpxPYUMjcaSbseVUv6UCiupTLudqP5GnAvNrcCm+hTsTs
UiAFLmo8YmOgyipBsDwZjKQgl+M6uUSXgOBsAjUItgf79CM/Y9aBtwfsvtfsTr9RyhbTenVvr8Yq
DbFIOrsBgrjppc74/fjc11AeOCz2WyvHNgliR7hOxHeCb+Jv3uBBw09XrWtoNml3UqeJbIRg3GUK
XTfCXrtZn6SvTCNDG3f08Mf3+rZdx56EJFh3A/DoJmywwebskb9P43Yd/4uMd1y42oVK1jV6J2/h
HZbV9XJ1MDBbpkU7a+5cU6g2yrllTLVPrhrglnzxj5fjVv94M7iuLZhEMZSurUhZl84F8pL+oXKi
iFsxtC9bjPOp/I7+efPk3btuQAdSlAa0MOzhLl9Qfw5GaTuCqKyQNXkuwWsE71UHyFs6+IKhhL2T
l0fTMx0ZwiuaUUhRHmDNxb1+kDSCZPm7F68OB2Q80Ntf9eRilQ5YsM2yL2a3WYi5D2ByhJZQtTo5
3YqfSYR5sz8dNKT20VWRPAKtGqUXIX9BElysl8FKRUjakZCwMVDsGl33/Wlly/ouWhbT/SZl4Sie
Po8VxlGI28rKGMq4mMJe2H3+5MVLBKNpq6B+F61AbCNu2PODz2os3WH3DDyeayxCu2ESD/B1tL7I
FdwrxR1j+U5No65vpkpw+mRd7pWmSmSMlxLlBja32aXhuFKyhNWTZu1exICFoQYfpKWRwi06/OWC
xAcsSsHRxrjXsqo9QFrfsRAbbd1HqNHJXrpE/WBf9/q6Sc9VXu7SF8uNbYcut/To8sZdkhuwobfn
tXe6+51ZDOjGhj3vR4LMkBDVhN7wCkrsCVxubDwCXrPShYAW6GcrAT2QHyRgCKaqCRh+++kJiNug
RbfiyeNTQGsRQ92hd6BztumciEV4yt7zXJZIEHQfXaDEGFRYI/kRVn7c8e9jAr3zLWWuYN+R1Wby
+DFeudTrKfCoLEEDaihzf17WxiQj8bUv+CQhzg0Uj7HnYSrM0Si6i81TPKql1RjRUyS41BTs6WBN
uHYxoTpFXdiUeHedCgc3rpSObKSM/oQYGaiNDmUp9MMZ8vcmspf40qBxP7nJAct/CFSh1Fniud1M
tQMbfPGc1yiDuMH7WzalpM9ksTBtxju1QZ5SbAYn7Wd4QWXrF7LMNCu/Zj+7TvJyOFmehNST9z3q
npneDaLectIVTHuQjlzGULjyBaumANTdcxIdSUmZVWLvi1n7vBIjQA0obgsgzwyZG4GAFcQ2OWVD
jWF8XmkpilMGGgwfnH2kQEm8/brbjDK32MCR3jg2WxQAZlW480Vq87g3Q35x0Kyu2HDCsbjfdpSy
PBB/HP394Pga7o/ou8nR3hRB/wZ700EEu91iuG/pC5D/4xfv/9bYYvHiwuMukJucKJYwIB9/efj/
PPvZz6yJlTKtoqBZqLvhcBjCZ1bGXI+sqTJYs2tUliHvOCsWnLRZ5WZdzkxGe99qz4pZ8hXfKT0x
GYiDdjq44azPV9Xm7JxiqujbJ2hhcakt2TerYisOQCOozOVE7k0lcBn9Xp+034NbR3RBAjC1/0NZ
NAMb40sKlMRxZsXu9sVp8pTdi60jR3VKBaBfM5zsn6aXffYcKTAVnH0vrwym1BgoIdouinHMby/z
JDmER4FGsoWSWTNll6h2T3F2i80b3wqfbDD28m3TlNuY7SlFAUYe5Y6hK7S8TE6KWXWBldkQqrCv
bGyE4AuxYf2EHedWkDtdsz2p3/unQPrKkIGpjToW6V6kpEshpr3oFatBNrinvp4ipYxPBddKFuWb
dYWmyxOydQIqI/gTlofFvV5TfOBlYeJwkDW50eKOVWVQEqTCiUzoUa4SXA8yBzUN0WHBkUXGywwf
TYdPMIE5rpwgVXF5TIyaCqA4tKORa4hQActSNOfwWWIO2xzK0QjToqkyOuAy4UKDZUkEGx6kY6pC
m7+6MrdeNFWlIihZVV7WtrB5ZZTip+XEH+/k4ryqVVMQLpwIHo6yrJgFHPQ3aJJsfZ9qHmDTkPEK
vpILBbrhW3MpjgrKXVOTiQz/n9OdOVkYZrDo6FKCjdTpDiuZoccdxYOx1XJB1H6swTZ/mKR5nmd0
zZol8JN1hGhGIvbi06qo0SDutFygs+WVIPRIDWjgGy+R4txggZkZp0VCH7g7Gfw2NMKAKFdr8nlA
IVvT8ilOH2BdhIgAZC6n6ETCbhU6iLJZVTOYM8iYPxWzK6ZwdHphHD0EWVuRURpMr/GCrNlhvi5N
/GRZ9maq05ayplV3Ggx2hiVIID7shJqC3Ec0EiQ/Vhm1ENUBQSE0KhuZ4JE1FxYUyPaa0h6SyQLf
pquqWlPTiNJZchtvfwNwcLMhIO4LI2Y3cjfgWXgBU4bwk81ECexTIDhLYkuabdjWvjObzWypcQQl
7BiavKUongtmefh+8eoSXdNX7lXsxkxBYLWMqthsg48zFGFyXgKHhhV/RWRiDoxbhy5lVdD6Ql+h
pcnOw9RDPbLZJ7dZEpjxkkbqXjj6b7FSlOwqerwqgbw2XBEZn0xc6ElfMy2CWF7WjtKDEPYRRWmT
EPoxX1X+iDS1/ZLJnwgKLQG/N4LrshnG0VNK+NQPmIltlbxPc7PGjjs7GpvYCwH8HJL0SEe2Cyae
paBemq5R4mZRgKzs3qbNddf3tXpB36IX3Oq+znXYgFs0e+jSIONROdRZ/bwqJy6EsTdTwjkSXm1J
3i1GpLq7vo4Vz22Snw7e96OlSAqEVW6fVrfwrHCCOlFyUcLLPOTXkjdWLAZ1S3u/6QnlbEMy4Ne7
A0319up0b9XvWWx4r7vOm9dbnn1RbgSzYzIzS5AcVfADaQzgD+R0CZEF+8oy+KZ8tMNyuaRgalyV
xWyqM3bcW0htPcdfmFMbSoopScv2uPGED2SwDRQF4zuI49gpbN18RSLysTUcVycwgxKoLJRHctIy
0E6raJhPiYdrslnrvmaGW+hiONsnZ0Ckk/HDdcay1Oy6fUMTozKQAfIDmyn1BzNMnyPorBid9x5h
8x73Ylsbs+rrEk84NIMcdlUrnsKbr+lkhXZApLNDHoyvG7fqJq7EiqJv/7/sveuSG0mWJtarH1oz
aHellVZjsjWTWQxonIggkSCTVd09g6msbjaL7KamqkiRyeluy8oBkUAgE00kAkQAzMyurfmtv3oD
PYreQj9kpmeQ6Ql0bu5+/BIAknXpWZPKupmBCL/78ePHj5/zHVZkRjas3sn3thbdzmFyIxgo5VbI
ufBcrMkiegVTx00nKw8NxaaC624Wt6QCwjjDc8AtiOArkvYKdp3BF6/Xl+viRM/oabmLJKCp2yeZ
a9l/gmVer6vx8CeZWDvo6PY/3GKCKCs2Vr8U4RyXluN8DX0pPLYjBap9DEf+a+vPIcwDwQXbOEFT
b1YE85DfpTtCStsUpdFTWGtp5OTWxn2nmwQPPNRNBhlqeXF95Q88FUn+B7Vz6/fs+n/eXd2+Q3h9
JWFJTTUeZ91rbxhSwMHOx8EPqv0veYC27IUcz/tr26uSG8fJQqmOjeXNkgqL2sa22cvKAGJeEiLW
HotZku7VE2HHvmSSMBsmxpvqJClAjMqN7/IeWT+Getm0gk75xt4JYfsOA6KMN6y/Q+ENgbUIO8Xs
201Ky0/nTo+A9C6X1vInjNmpJ+HQ0Nt4T3qUHJuWue3SBWkyApAbaq1dD8fX5/VebWbNdoe4QxA6
8HBeTSngrXq1Qoh9rN4WfeuwWuGavEVQiaBtR9RjwfP9qFKoO0c8NkaYSeB/bWESMaNoYxa7BDS1
qqhBZgE/Xkz2WbyQbN+Fa0ggADCPvIlIIktKYTFtJ8StNsrWLbA3twHtJtaCpSA1652dK1glLndB
DCaWXF7k2f0sp20rZ+c63Xy8Hs5Li2/0YrXPTL1Y/f8T9aNMEgzLtjkiALjsDYXdUJc9R0edd1W1
HBEYF40zaf8bowiGp+UIHcXokvhbuZkB0RdoDQF1MAzZWjMV8s3p2XTPETJjjemKfw5SlZLsO2eO
wK4fRE3U0scrvG1OUVVMWaxCcKYSCfrS3Tlyj+UexJPY3HdSUGKyXKU2rHmeHrzb/bedMG+3Mbk2
fty2gg96c/rpNxWJSyZkbRavo6hSVsNvZonlsB/9P55MhP6LUGa4H+2xpVoQrzdnbRkPtmb8ajNv
y3hva8YvZh/aMj7YXmPd2se7WzO+rK+qVUtT29ua5gM8R38RRkANTjIC/FJGaVsZAXUzXRKPQJz6
NkxFrdidCzbJdrDxeU863M5G9i6PegAFSk9UeX9JvkRCM83T9xeauWf/svibWilOlYVBdNCbb68T
sKT1tR0GK2SbqkNdCKmhEgMjLKHMv6/y4na7YtiKI32W/QurQcSUKsEMyF7LD46bYgPtsvGHEcer
0ItxusgHXBZ3/7vE/HnJi9yTtUdW0I6BFXyshBHro/+BIWoSsqyA1yC5+Ro/awpLnyL/+bTHlivN
hnrS5fjjO/JX6aiVv0InjZZcjcrdCero8LYQh9jPgW9OJNspdSAt9Zv2tmI0yHzcP7KNANm9l6dU
HdHJZNTOtlvwBWxl+d3m6G7TIyWktLFnWlDuVTmXEBTQwvcVOv5qGFOUfZ1eIfZzmc51y2nFfPnW
yXQlJyZVjeE9PIS1T1ty1CiPanpqAs1wTVrGa7JjwCYtIzb52CFDW6DtQzbZe8w+atAo02THsKX1
h8Xdpoy1h8xnteYQoUETR2l/VqgffWgTm0RD40P9tGGv/HAyODg87SSGYdveuEt7CPK0z5B+7ItU
UTPRmKm7ECYf1EFo3T3JDinV/cp2Jr5O3SHs5ogd9e1dJHd8+o64DuJ69rLEhR4LQb8V+6Y9ZCBJ
+tPcAiQ3YErN3JR3XWjO9uuxnUSy1+H8J7mCj+ZSelrE6nuv89qnQqJ7WJO5jKD8nQmxkUd6bIBM
MWcprC1ME+OOxxNQ5OaCJRirHt4JcLCHLt/f5QlBVO41w1k0OaO53HKVh90Ymi7Y6TRicQyCdbvZ
/mGnO2yrh1JEek71/S/EAUjR86o6sL4fNoIywXtbCwzS/ZhLB3LI2OvegVLuYwJC3jlJZoFfSi9d
klnc4ZAH7JnAi33UAOmJ+9hnqtvKtMPnDVT4busXUybutNwe97mz9cJBVVAOdp/1mV+k3WB+8kO1
nfvZ+WLPuYeU+8z9998odt4spGax3+/jH0QSCrhryjDpgKCZmbjWxlJ9RH28NP4E4q7oDYA7urK6
lKxiYq22Yj2Mbr7FlgmqOPXTb7Ne2sNyCUpIGS4lmK+2YvoLb5xCkF/MmvFotdctqCT9l0uSER2a
SDI47Xt0ENPt0zuySIW02+4I6Xs0AvCyjJIhVI7pP9vNCvyKiXJs6g56S9X2Iws1B9DmXiZvPvHU
gs4jjD4Url//XB9kY1tXcbPGsKzkNVrAIQgdKwl/lcQudPhTNsKV8Qr0D+8Obq1oZLQ1fKC50oxV
G/yaXQvRC4J+F4dllMD4dT+jBIrWhFDJzLdobMyGjvKcjuA6fVtZTpvUuhE9Oq2bxw+S6rfta92t
c0nnOWjS+8jN8kQdCiOqSscij7ddpd4LD6HW0d5QgHVPNWAXmaGGFmpFmr/z8f+BBPb45fPsQfZ0
AeObLeFYvW7g5ccXyJFNzERauVdudpoLDLFBgygYvwMTUwPx9kMSEMKSMnLk/XmpaEIgC7rnMOhc
RLcnD4loGdIGg7Z8s6waJuljeCwH+5O9R4ri4KW40PehMePyE5LZrUhbEST7N1tkabW7GqxpGkKE
mnasT81SHIO7W4RE2iOnXQIBm3FYqFVFAgty+hjiq2ujgxGZmFhaxNsaCm48mXEUFsLwyrLXm/Nz
PBvWC+CPifLQDRyPmsJxlPX+WTVFZAARlvAj2nfDZn5wwL+PYCnNFmUyIop0mJ0QBE71sjkvBDzN
sVePxdG32N3GIOw5qrLwec+RDEyhTNZCqQTiQ8B/6zMCR1if6QTbSPSOCRZkVyIWYDZj3qbJr9wg
5lmCODGaMKcig5P3+qxvT2NlHyGWTTCga/LxCtc7pE8seQ4znnZWug5D2LDYhWuTzhxF19YiU1Mh
lSwOGO9ZsEmgGD/+y7Wdu+8pD+AoyA6ssTkEg0tlkXA4+TcLFRKb0p08PEWlYjfLPvvM2EqaTb1s
ERawGFZ3KhgqjEbCWtOBKycQFkLNK2pmMIiJQorI/VPdwCyS3DsaX/Ph9Hp9cvgLAYowPlLwUkQu
lPZ+YuFj+56R2i5+RL4dygadzox8d2k2UMuRo9vcDMM5mQCM4jTsACKmRewa8XOF5pz4/In7fFFc
J/zPFuiEnXccbG/RhWqye1gaNuvn3VJ/I65blPHLYioW8ucc1/lhkGbKxZ3bvDMYsE91ihl+j8rG
Wzt4SZkf+p8Ub3h0/5P7nwJ5zevRGgtgIoSZ6xL38fNdm365VCoiNlQGpFHXyyaXbJwCNrFehtj/
h73sUfoLN15XdTm6Lk6wROj3KfXhU78t+UU1n9f5CX4nKrjwas3PN+/49vKCRgG+vf/Fm/+SsUre
//L4//lXP/vZnezlH49/9+Lr4eNXv33y4quXXz49fjp88Q8ddJnjhAOC/KXZMQFaRnMbxpF87l5S
7Ls+ZRoOCcYUL6dzJMn8dBuxsk4Xd3OK1tOMgfPTNnp2k+USUu/gUgAf845F8pXIkBxAFFE6si5u
r10HFG/gH6Y1DNEVyQMkrXSU4CLBtdx28PqmgU2IAkhanO8Zy8F3aP82kZVMlLyOj//CuFOmeMzb
y95gFDvigL0MAyYDlU0YyxK4yPhygozXK8VkV+HLOp0gZyGR65b1ckNAxtKAe5mNCIQQIxh4S3pS
Zlf16l3T6bz/2zf/xrV3Vb3/u+P//QGFKpMJz15SHV8Bfz9HQKezUTMbZ4guM7Mh4RmdATZ1DE5E
864gv+TRgOk4qJ2OrBRguqpzKsAbhh7JPkfSOcSLuE/zU8QIo4U6n48k+GsNfPjSiGroGoAYHHWd
1fMJIgFd1h8ofNxmeb4awcEPyChnfDqv1tJqWY5H58conrSF/QlhdIbr0fkjxN5w6Ar2Gx20VqFd
Al+KYRBO3OwepvD5F0lnU9u015szSViYYIGOsbN/m8RLlGTQxoau8kPHemWzAR9RHOtRtKjIEhYd
aMkcoTnRt5dyPdyYb97VZmxvYMqBgfIiNfNQdDMTuGW0LBoMM0AtVneOZtAIIfCeHslOJCWdeDV3
UdeRndxtTumIW3Cunqm9l3UHUjmOlarztOMpkyQSIN8lLbhDMYpaDGoFlWcY7sYdsm0TVJFlBCBB
pbjZlTi5+82upkHxLaRoirhaYwMCM26UK6AiVUN8KcM1FLknOu4E5jDL5gTLPk3WsBWTY2ltOwmF
rlpLM3hI+Ee4Vu165Acvu4xsvfIG1b5tXTeczj9NULdHtCrYoR9/GMY26JbbQCliVRbXwIe8zrZB
RAHWtDdiZ8AzWuHBECaAexyOGH4RPBb/g+ke/FGlMmi5lHovoEhbYD9Bxf2QAGRaLm/CiUlNiSs6
msl+OJF7s1sf9aWwdfTUCNxXHJgH3NsufVS0xMhf1PU73BebMAgLV45lP5JYzPH2MkRcD7xJDtB9
XAKRD3zbQP50MaOrzuiDiUFvCacoGSuVy7qkjnXLZEXDyQzlQFI9RBU2F5v1BH3d4284CvD6d/Dn
VTUf3RR2WHDrPoE9aXl5FLh7T2oVDJQH0wsJysIhKhmuRqsJwfeByHA2gzV4EyKDemWVHlsYrqpz
6FS1ItrG4kxl8lNVpyR/30uza0sxuaIBDBNQxCh+VPccksisBBp0Jl+JoAlyIe43nr5T7waaohQI
OREfCuMHh63xG0gV7sIX4swYuCDTkNzI9TlxxGI2kU9lwu5v1pjuVJNCd6VM3Yj9I26PopvhJZYh
huhocpO5YnBzPcL9lfFzdxgKc9dNzdHwaPhOtzIwxBZXB7Jut+cVUrav3hNjEye49W58z1W0jVZq
SQTdwJxqUw+n7dwf0vDWQOgktTELzzCSS9i1eMfys8H/0WTiYTwoRopF2xBL0ptFkqiFnBeBikd6
IBwxaT9ruaWJNcUviNCPFvHNpW04nxWi/iaEPoJTipeTSIFxKCDOeGQmP7ZCmFTzNpJxIzWaTCwP
NbedcAKP9gyTxmKRYyJlxrZogMv5Jakyri5m8yooKbgaV2ELXWVw9AyBQNDZoNx/Q9JDOZ5Xo1WU
2dvubBrlo6AYSguHTLBEn0TKbYvK0a+mDphee73s9YJvGRKxoQyNHmHeViAwf6HA9NOuKD3D3ZHY
/XR2fdSVEBjdkBgwR3/osupM/MeP4Gb0CWnoFEX3klDvlRRzDKG7gTGm5SoN6AAbpB71YA17Ydxl
tO7SIUYqoFtKd7tAOklb4jahzkW8DeY9NRDt3UiqmcOLnF2OLm1Lfq/zT1sZLKwZlQ6aC+i4wKIz
w3tYCmwN4ixs1CMKK83fnKRaLT7YGUfutwrGAen+yMVB7UP62armBkjqxL5Fq2XHEoM05mKjl0cb
iF7zBs8TGxtSLdl+AMW7xWl61H35x+Onr4+HL79889vnX7/upvBEWE81NIQA5aSqpbh+a6CpBgqH
eeZL7Z2RjUnBt3x3Djs9X2I1Rs2H51Iuashl9dDuhw1cZ/Xi63r9zIIgKxp5TrnbyYQjfcLagY1o
lIFEvNDWr+RJTziRUfVFzpR0eBhatYssiJEPQg8eWSEeUHiCRSWkypNfDiK8RKkhyWMzFZIn+hjX
hNqe2SKI3pk0SLRiBNSOmtYi6dyXmpo9a02emyz4PtSK76wQlcQXELnJ2+QCpmgJFQU+vqxi3FH/
aM4oNOvDHvxD8DN/BsbLoK+k1jscnMa7GGagsDQHy26L96arntoIZRVYQ7KBNoVtoc9z4YVHUIt6
0E2TJKQ8+SSmo9vt9rYPSkJVQuki7Y+blPkPDrdIz3HDsOdbfMNi5oQZEiOKR1pcc+p0jD/5LjIh
CNlu+imlw/7L/nCIhpjDYYp12hZw2qC8VFMlITcUbTTVoXpNYSPMEQk+wgnJBA5lKQSOR4V/wMSk
uwBLOZBtMadlxtq1BG+S6jl1HEvB7C9xhfttJMFH0/9gp411gpKGFY9bRFpT1q4tt32rYhtdbmdQ
aEJQOatHqwndka82SdPWvTcu6IvUs+82oiUif1ylINxcylva41ZOxGm/klcEZhQ/IsJKMN5kjOLY
SH0eUynbkFlpOBkIs71EpeqzNxEmSogVq8Wso3BERdEsy3Lnod9yDFqVEVm0MgRc4W4NmGOdgsTW
WpWmVQHQbNMAOAhh+R1AiRe2HkTGYTW9PdXsktzVScg7lBKU9G0uMOzli38iJqD3COzIqD0Wpot7
OFYg6K1in0ZWiP2PEhBzmBcI2MS1zluw37CxhrowS5mO3hmXihlbC1WKpLZC26J3zttbIzNiI2ck
5iUpsWEY0zUWiW3eqpcgEjCY2/P4Pk/tfnhZ4nF+MzvYbl4CHHg9PsZ+hajSCNNQCKox4xrYpeRK
MIvohB9Oyxg/gSs54j89DgDBNsRsRKeC0IrJrd4N+Afta9xMkcLc+6Q9FIHsBafU7eHBulAEF8qG
twr1Rdj9kDlLuCFAGcx4mhP460UrS24/d/Zi+neMnV7Zx7gWIk8GOvQ7MV/GdS/HbG9Mdvc5GNGg
62oedvaQderqU5Q7MXYuyam57LJkaHG4M6EVOGVSNBwKqW0x0MWGx1gONQ8MJndmQLkTd2SSxiwG
n0DDiw5aBiYSjqxC+RksWy4N0vBDyp8lpadUlaOZlvu1G6ed4/OSLeVEPPegN3c5cg9bVlL4MNWA
spfZV6YbEYF3P7PzAFu5Gaeju6vPcVvnWnu601odLEu7XQ0s1QZSIb00W6yZxVgJbAfZyKX8QqYk
ggaHhPylwFgjsb0BR0/Y49Amw2c2glXVJHe6cEZ3RINukqrM1vxaIJUGeUpGGQtN5WoK7NCpW12C
YRGYhNnC6OTscO4hD3CpHrCFowv7OrVnpqUYdzhntk/QqSqAeUuE7nQzQsKWlUl7ju2ruvRIhajE
z/2hSd3ZY9O3gpiRvm20EcOnuE6ym/ETCLEG9zByQ2JkLvxJd6M8Irnc23CVjV1J6VLFHPEqiHoJ
ZctLlcwbDjRWlSSQxQ7IiSl+oD7CKI/rzWJ9us9wXXPQINHT23h0aFYNLUHjMW7SSW4rzSnWZmAp
zzuIvfPfbSKBVgBbrzzi05PKiztBsECclQGwefsjMpTQqcKPy0uclMu0CcXykh/ZMoX08lhYED3Z
lI8L2taVumG11zgmlRkMHSIkuCbSg8dpB23dM7zSvnDNhEIpOCdDW8U3o0LDzJEaVULaMi6hHo4a
ZyvxtlurBaIKMRC3+wzrioWBqIyLsRiX4A5pL5q56VqWUM9lYlvRh1TOfDGO05mx8q4JAxkPDuES
VW9RXdEcdVvu6am0XfYQ1oUJw6thiXeFqjI63ydNIXjANYGUDivOjdXWVbnCdZsYyNQtJKWFYbHP
QVRJdwWwr7iVXHJ+ffx67wA63c9cxzMjPVn8fS8Qj2/odi86pjkJNGgRcIy+p/AIEP29a70JQt7b
I549DSpzUPquD4/ND9Ecd2qMNCK3a59JkRTkQzJh+xrViFACdKmYo4o58P2jzCnYL3GtR6fj9Nkh
JLCteh+STcfqKBzLpS2yqNgNweqcNRfdng7p0D04+LyLZuqql1OMjjxP2czGXT/QXVdiauf94M1f
oYU77fBD60QJzOH93x+/fcgG/s9mFFtO+UWil/NGgFHMEQi126x/VhAp4hiayfafPX593O8cYwxC
dsHLBA00c3XX80l/ecPRpzfYQ/YUSLgKjJp1R/kJ8GWp6YxzCDWOEbcIqIu+J3ikhZRrzOaplv80
+jASaB9MY3wDyJ7xs6x41Mt+3sselcalCgMyXqzXy8GDB2eb86b/J3Z7qVfnD+ie9fDTv/slQxeg
kyiST9H9TV3PXywxVvNvZgt+IDBifvxydHk2GeHT8+nTa3r1BYhT3VBj0/0SVixGqcAUFttCcvwR
w2bhg4SxoEcY7riUV8AL8evXm0v883pNv6zYR+82Z+yEQ+mAZNNtwa/HqEEV0WaIWAnc42ciQn9R
TakluL/I8yuiV+plNa+4QkYSiWt5vDk3n7LuS9xE8eFZTU3+PR5WedjoJ8wmlY8bZVzU8eqGlejU
6tXNM15vUntFmpbuc6NzkadnQINxUU+BGdAcUPwWfEKwAWoidJOmGUHbeTZYo2hGCGliSGAUxJTX
hRFtKKA065Km6nKbiUgN760y03w4y+fhrIF1SUtmVQSxoYWLkIOqC3lpWjB04al0QVj+/gW55nec
EnfPdinhHhMwxINDKtmzUclSGPIjCKldhBcuwLOImUhoTlaUWG9hlOmQF9roqwnRSTGqo25ksjUe
oc/49hjcEZaKg1H5aEgEAVbRKAhc6wcYLGAv8P2LChiddYAFQboNpkCy9Omv08m2+buKK+st0Qrk
7/+ngAQWtWAJkHOocYaup1M4uEHbhsrv/nae0b7jc+gn7amEHXEl6y0jH3gzUSlP+MTmbdLHeJ5i
R2vohZeKIRLRxu/tM08fiujARa+3OXJ12/zsnZv9dif77jeL7j5O9n4vH57e0t++2+Jv372Vv32H
QyLUq+HlaIm6SAvt/5vZ+sUqA9L+T92efvmHmt7+k//2MbBKePs36u2Xry9mUwwI0v3sM/X6lX39
+efqNYZZgHf3u34ABXh10PVCI1DWe10/6gG8eqBePZvX9cq81x8w0AG8u6tePX2Pb46O1Kuv6zW/
/Wv99kvui/fmKb3SqX7LXfPeUKrPdaqX9RV1Q/fjeYOvZo33CqOv0FskXv1lQa8Xfqv5Laswu53v
Op0NCp/R1EqhmO6uV50J4dL9Z+/9GzMT/lszZfAW6zIoZuEmwjVOqn/kTcNtszYR7qgcFxOdnM/n
1egS+eF0M4ftFUo7Z7bMrAQXeLZt+43A6+kUKHyQ/molPQjXs/GQNzJR/fgSxR3UOrHLDm0mV1U2
qTHY/cXoA96CoXJlhjaviL+AhyduouY728Qef3dWcV99iHgLf8cHc9xcZsbQYjf4olGvuKGIA7Oq
DdyKRLvwFFvjKPl1EfBnSu8mrMg72QXaHzIt2CbxJXEGTzDR6T7DB6I7Hvm7+8araAt/+v2HT1mW
93z78tgSgsvxd4CiOx4xXS4mILKyzQ9Jv9r23fZd3AxEfoSRqI66SBTdWJq2WSRx9zN1SPfQVj/n
m3ttA0hLa4iE7cTjVYszJi9DwmrjfT4s5qt2O0KNBIg4kmf1JKVjkZXORwG/cIKzTHoEJAjUXXlq
DhIiGKMOQVCMjUsBhbnsx8DE3R3BYklmILX6bKLjqcdUrYX7JDFTHTvYwXZavsPcD7g1UMIGO4bX
MkB9yXr8awUjiOHH5H2q6WTICrZwi2AmTTBQYxh7udQSIwf7wbcU3sf74GuZ6I0/3zzPflggtq4G
qgGRalgvjX011VAvG25BnzxUSdYK46NTPq9iepOqWKrwOUe9HDY3l2c1jrWW507qpTuZn27h1X7E
zXgcbAX7x2YJ+/Q943AWrgk7uXpI/x+zL/aS8YSG3z+ekJrZ77d53C4GnCy6bVYQqRCv+5j93g6Q
Oa5l17LbujoceMcKp1+ddOkqaCyhfrUeH9+llP/0QdGZboZX535XA/4K07Yl+/MxVicLG0PPtloz
MhCKSG2jlF2cpo/MiENwlnvG2SS2QbcFUo84Nw7auEa4DzJ7kmL2iq+Zpl4eTir4iHu4i4aMOSKN
Bvahi/oU+Yd+tx3UC2OXmI6m2S27HzFnou+XSaMDWKltUTjE4FFmj2Yn9NRP82oZ0GEc7xhepmbA
FBbMg99z0wriq3EFW6ULlbcboGZ3e+X2K7a9uC3hb/td3Fcs2YND3mLx4Q2OWXuzRR3KEHuKCpQ1
iCNIW4Gfn1+1FxCED0zv95w0TUkh7Zstv2zZ82+34Uc9SsQ+2Xuvjzb6jxFyf+TNPR0o8C9Jr0/c
RTzeyQf2av7kah9/pjLM0nemZoL7NWzfNej3t3pOMXc3G1Dh3+lSNhJ2I9x04BOFrceqY7yqoHry
GEwuEHKPC3PKrqDbd9eZ4AKDD+TIBRkrDm1oN1tXWDJ3xkZjkzzltqZ7qZOzjKNho8bJiMjvjx0V
yW4O0j/N+EilQ3WqbY7uSsGmRan58kc1KAbymrp75X4jnS7B2+S8qwEacdSufw869MrYa8QxcfeH
IMPuPRnj246Tl3HH8LCJzfcZnJTJd8vQYPS5H2hoPn5s9hgc7BB/my3ILhCNAVieDMttvTBS8epi
Vu1X4FccVsc937H1Em6LqY+Mpn7EjfbevUXzA+6GTnzuBrGhtKi+3EP93CoQQ2rcYZeJW7h99+Oh
i5dHBJdWKuq+rMTu3Kn76OTi3hu1YDeeW9V2qzmTh+87sU4z+1FawnTAXJZWrBmS8grdauqNCfrj
9TWfbL+sR6E7hG6ur5WlsoOBC4RdfpeULrDeYBON1m9fGEWqbCog1YRgXUo4QF6WJs9PJATTmcsb
hB9w0Uaj5RZun9cuDV16wd4uGnSW/VDF7DeRd7IniM2tIxWi4p4sGkcLG6CwXd1vDLuiYIS5DSnY
y779LrXulWjzA1FLGOXvRyOa7xNOcC/uvu9e8WPvBMLrOMqgMLqmWa2DcIE+ndGbJCvCrEEUQbIM
8UvwrESI+ULv6W92JPav30TLISrExrtFe5bQ8yxILAEH9auTw58PDh61qh/EWEXYXTQGkdmOGpMf
Ptrg99O5p+hANTdBDCaWXk+i7vmYW5uA7fCrFnqA3Ds2J44NqC2XWkbagOuYwH6xds/uvMUWfopG
T4v6SLetz+/a84zr+bCeTptq7edz71Uzq6shJ/KDE0pGIH3gqY3xWvFbs6sd7e1JtSRhdWDbdrqV
EyftDtI42rsCFWrq+JHVTrqqzvvP3vxH496PfHoymteLal1doul99f7o+P/81z/72Z2/zh5smtWD
s9niQbX4IO7hnY7BRDsiQ55fv37x5tWTp69/3eIucDZqql98an79eT47cxETx2u2394DilkqDS2D
XFvkSUHtzxYTH7oII8mKA81ofZEALjEJyFEWSJHMbbtpn4PPj9Dp4JdleLV+hXEnVhUbJ8FgTjjs
xmc8eo/6v8yKq4vZ+CJbQmXsvyEVlUFJZAHLISxWm8WCHNLqqwwDOmTNegIjmXFJFyMoB4GvazJE
XV+M1v2dsIe6uwaeTcawVTJPZr6f5X0zWfnti/Jia1nQGWBT6bnzbLsk5ptKPQA+Z9N2PEA/ivJm
3FJ4zWNEqS0r2Kx86cuJKTeAFmqGy3fnkaHEVr/s1qL90WypyEGPWg5lpURN5RL2KIhzJIbcghuB
kOww4iPgCoXL6YbHvizDcizIGMtoD2STMm/VlMUZccaqFWUN6Yp7GVmIcT5ctxyvxs2FTTlBplqN
idHaHCyGb0UdCYoS+2hRPrbBlYYzaOG6Axjopg2ItLUAnwTKpANZEKSna4L0dK1FeZJffdLLHnqG
UTBaXYFrt0M3r8flIPN+ogwZBhJczsbv5lVwsFGMGERQcoAHYXE8m3UxBg6DG2dnuO8kMnKJhOfY
FLhR9CcV0jXaVBa8jdCbSUUlFGZLKJPxN7mV45dUKEYsChq8q/O4rlh14/X+Y5rLYel0e1VgI4p4
4W2FJp0NDXsJx0wifYW6ZDJLWQQKigvx10+/Pn71x18LXIv0jL72rBqq7Lz//M1/RSF2mMre/+r4
//4rE1aIjii05y1voFcDEDiWs4kNIoUfJtWHal4vUV+ZbdazOVDkGr0LhcHAJtRkkAnWMfoU4vXI
fPTnmwMcKiyi2ZxJ0qaDxZE4ABSTZccXFQUvgpwHuHIxfhX0S8JGkbHudAa5kPQPPmePg0vGx23Q
wHclPh/ZeISeGtDYGk72KxdoqaNKJYMDS844vJ1OMS6z39VzDFf1D6vqXTWn/lIhwFofPXz46cGj
h4efSPQsG6AIo/Md9j/tH/4y7xiPSOsBySOBUalgg8bNGa1cKtwU+veskqGhfZ5oCmPXaUFK86rc
ZCXQBim6/3g+GzUixnZNii4hMfaH5kfO+YBgTDYZ6cK5LqAa4ujbXBLkA1PDd3SKhgbBemmOvhUf
y9EYg3aQHeF8nrEcuZpkKJiY6cWEOQgrUBQwNXgY4I9esoBl3cyuM2jlos4bXLFCF1wIt56KoccB
v+gx/ecgzU5mqzyjBENcMcj1BvyW68tlurCQ5c1ATV/eaw9GIU1lYfngUf8hiVujbAqSsqOrHkpq
KHyNcCq87lPsr3dVtcSgV8C+p0ClNOGmHmFKOYVNy6hx9Nhzr/EEMwf5uPUzhybzP0vtFL6DgJ5Q
ybWulwdzXL7efK1gPXBxEokFS/rWMj1UZ9VjFO/kPxplSTowH93JLIf2kOyRSt+XjwOTSOV7N5vP
c7VNevnwIz4PKJXK9axevasm6Muax7mm9BGvTQYqHef+zlCP0LvfaVkeuSmREw3Ma9WAx8sZr77c
S+leB9VBERzRJKjx+WL2RN67jtjEA/dZ1f0Sjw4kYuapPOpz0AjkeHtNM6RLzXHzYXE1zsO5QjZK
XwavPyx+/+RJfXkJZPYS6/LzblZqpr288AUzt2SlTSxZLdskf4n/hpmguMcb7G57W+m7P0R3DCKa
gP8Ar3iA+/mBnO1QR/P45XMeTvywYzhNxZg0uWpYiE+mFzFxIGm8fK/pk84W55M0KtcTanCWzkVN
pBR6naE2I9+Wg1OoLF5o4zyVxU+hsh6bMMR5W20uhcqGro0Nq4rytsHQafysAruUt9SoUqh8QEjj
C3Nn2OSJfEEKlXeziHIHeaMUKvfQV4/mXs3WzWMQpNIFrCrrAzKE/SlPFxCmaikhDwctWUKQ29r5
bsntJdPZYwfVPF1AImG42JGSCEORQ/BNODZpk9VTA6Qhooj82od5StLUaq8Wm0vSEOWJ9O6jyrHC
CL5NNclTNdiPms1S3NNg/ZgM8lElHy1uYiZikuNHndbfqIO0/v7cWMpINcMnCBCe/wznRJ+WTFr3
UeX4DRy1LBPJgxz+R5VLAXPM1mEu/6OmN5DFq+uWAZWPmjGgfmrYklw++ouBlLvJ+bUfdQaLP5on
MriPmupQF523zAV/1BXgOZaPr3lcgfroNapG7+SWdSAfdfpZQ+f5dK/NRz/Dlgrko04PXHt2ibqW
1Ci5j0EWg5eXp7LYj0EmvXlEmcJ9w9sxwgwpdo/zM1USQjR59FFLFBiK96wlg/2om9Q6E9E06Dnw
Uqrxd8x1tlhu1gf1Zg1/KNSxiXCSz+rdYpMRa+sUI51sltNAbLLp++PRco1wFiaRFjCgnc9fpEQg
lU8SaX6DAxHmC7OZRFp6+uIJf8y35HOJtHy3nsRZw5wqUTLrsy/y3VkhkTdAq0uE3/k9xWPN/cxr
+cjBWgdBWm9XaWZDYnaJ1gelqLS+XDY0CYdXswkJ8i0lJNLqnWiEp+/lKk/Nnfk4sKlCIm4uUU+B
0sFlNVpk15fzBxfry3nmzgNM0vBhD5qmeiEp5E6RNZYcEKeXhb7r2Rqdh8m99PhdCxOjq63J8btK
/rXRdOTp5O675lcNkFhqYUom+R4cTOd1cC6+k8ErghHAyFgF6igmmzFIOznNRY4BDFBcgt9jRFEb
463bh9nIGDQrG8b2iYAqUrOAZ3kMyJQn0vclUtPAJtLncmlkMiNWZhP4kpLpTJ7MpBN4ckm1Jvy3
vKUy+z3Yr7ZmOk9kopN1imxst8Kj9/EXL94c5+0ZJIGf5emrV9uzYAKd5aYhsmnPwgkcqX1Xdt7/
+s1/Y27BrSr88Zv/4U6o2n3U/7T/KO+8/82bf+9g+0yGJ28QT6pFVZD5qgK6MX//xZv/gMWEeq33
T4//l//iZz9z0HryVCM8+E0TwePRzc/VbPHJo64O94rJc9Lo5vCQE+h9Dgw1AcpsLknoanQnLD3f
lWBri+VsEgcFDPR7RXc9at5h8uzBs+zBy+dfZHcniGqwRBf41J3N1gpevnrx5Onr18Pjp6++ev71
4+OnmUZXJCBZhk44kv70YWgm5ImxWlTzTx71XyyrxUtuY3vw2agawa3tZctZ4BnZUo3shOvK1MXt
6mUHh3vlfzKvm+p3lEeylgEQW3KMaiYkGt3s8OcC9BQkREKlGZG5ys5ustlE4fu7kjvvn73578zq
uKwXwEtJD/H+t8fv/ke6K8rUW3MzdFmP3+GzweYeoQ69n2XaOMTSM2GkMlA0pkeL+6Eqs1hV7zeV
xYWGIvB6iK9BgcG/favSvn2bSRHYtQ8zQqO5qOQ+HuXNamVxVjHmQT2ZTW8ytjqB9throVlFUa1d
wMTBoKPur22FfYM4DEX0dAjaHhnowBhwdI5k3kk1D/PuzgQVIl5zIfddXqWt1VCO21aD0Rq9Hvlx
q9vqirLtUdlNQ1f6UgG6p16kU44vJrOVfKcEj4GKaRZnY3Fwu0LCPquyzWJSL6psNMW71TWRDNGR
OXHQ/aYhULrNYfDXChYCUtjbt9Lwt28ZR32EWk0sbFKxaIm3+tNsZI07kGJ8QHbKaBpE5/aJMTOG
AX6Ao0W1swOoaceiztgCrm8onvH/aAgQ4VYtDoP6Rl3rjyYTQqad/RnjPfGQ4Th42HD8viMwhJNq
NftQSYQSHNjChOXCQR509F0/LdJO2rRf5eKAZ+S73e8a5wf1PQxxggYmgn5zuYFJwRvbs6aeI/Ke
upfNWMnQoxIJMbuVfXutsch4OlwTD7CNgEMpebYIK5I/bwkOCosJb15dZBfO0VPQPxgknCXJbnmb
iGpq0MJmOMfVtVF6XwCTI/EkiWUujBth6orumEB/qWjB8F3c0C08kPZaIO22mlVqyvANeKXzYn4q
1Lvi8LDQH9iKojAiNhxVEKYuwkkSM+OVob2tVsM8fej+iOnL7PPsMI2UITEDqSFxSBR/ms81k/ed
BxLFnTw8jT7vKGHPiFcfN+28uxHePDOXkamGV1GmWpVEs+IgjJAIeQaQT0MLh4vFcFNsx6m4kpMy
pG689ybZAIoco39sPTVY/Q9wb0LD0geyC2RjEHfOq23hhuJw6lxWKviD7JepT+MrtP31TQ79CAKa
rmU/O+IBCLY11yDsNQ6QG2Q2RakXtrTL6rJezf6MA4I7AdoDsKm0LeQ3N5lY4xmUMI8ytKsK12Fw
TavrGcy7E1WeQWI4KX6oFjO0Nshu6g0ZxbANzQ2ZkK5oZhrY8LiBIESRQamLMyQbmL26gV2MjB8m
9RqfFY/usZkrNo7C4yFnseWcVabLruHk5JZlT69HCL3nhtET66yU1a3JQA4mDljKnJC4s2vCjSxl
l6b2Ep/DSVjTPs45RDbk/XYqn+oGXouVoBu1YPuXGfS3fdnDiewETh2Xm+fT4fVUsMBG81U1mtyg
MNWg4VQhE03yqLeY2aoXVUwNod/iLBA1lH1NbZ29uYOJXs1n004Q8HtjmtiEO0682RtKbjx/v9Zd
HS1izBQmlhSLCin+2w1zSXomMt7CmaosMabLMXZUROwBTqBBrI0iZHMTraQQS0r8qXQjCUuZA66f
J3vLg+ubhjKRsX0Z526ZhRQjKLqtXN2rulRtvJONPtQzMbeDTjF2fL1qsvnsXUXxA2ZjPiM9oDT8
7Bnn2ihIlMCMQyAhmbEQacAY4VoL13g8PGaurByDYeSSS52vnbYcazfHrZi178PTSVbX6/ntW8yK
XAUN/Rzz7OFp2uPetpyQi69buDjwhg+zetPMbyKG/hzXoqsbYzmIOeSEaEgx8Vlj2bubvPVtuLll
5n7MU2Tq7czca6shb2wn8uMamCSpUSLeOJrP6yuoHpLAEDgH61V1IGPwcTxvakEbfzTWZgjLW3Gt
PM1nTH7e23O2/dnc7blZEC3Z6140jDLTbUMW8K1dMv9+nGA/f+CtvDiQeJNT6UmHpEphFgL8zOc1
sRSo7IzZNtuuXKBzFvo8evZkVt1vVRc8xjxU9QO+26j2VIXHAtPt3834fHaH/erJ1Fr1B+4M0OW6
QhBR4Vy6c2YtyuEWyrgtFZmq9qef7zGOQg9uPD06QDWXDjMW6MgCrzJDD6JNJJP5D6PVDC/ePZp4
+5YKevu2T+Px9q0UqMRb4utwSALGBxwc/ZVHE+Kn481qhQUnK2FKsMdVtOvnkkUSlmqz0QSBSIy/
Gn+zbXDVehNrJCiH7e/FAZd6KDKj+JkpxWpSFuO/923e+yrHie98xd4zsjBdqi1SQDh1tyV+Nb7x
Gli7c1jTj5a21cVG7TSNkL+a6QTaUYkk5tRzprFmsGDC4KOhJ7or4t8YRAzPPrJNoKUsg+Vk4TJV
bJ+ry4fN6EMlTQnjgctqcwnEuQwfTwZqquSdWpBIMtQV1WFW8rZ2k/UDHsVf1Su6b4B8IJfWwGfF
zt0JR1bBJ7ACF9Y5xByB0RGELrCsFbGoL5KShwlMS1qEpHOXVjLYc6sfzMKMMR+du9Tx0E+fmsND
so3jQQ2RchwHE9W/odIERxHfW0HT6Vwyig9GUaHlhrnxBEDKBqLS+B2kRbQ6ku7WOIoVZABuMoMV
LkeSajpF7c9mMa8a5+qFOgjYJeDYvaqiyyOrraeKCHBKjzrBnAZXLdbZ1MgL0a6iT7dJMVAfIsLi
A01dMqB9dJPTcqaBxRAj6DkZob1byDS2divZpaSGVG1rUu1J7M2603XVUScGSqfQPEazwTxzQo7I
V5WAjF+gmNzA8pxwhLp9BjVooBVnkpt8NLRqee3Dwhy7sp7+KnkkFMQpWjlDOgq2Xa82bdnKPUhF
+f53b/69uYg9rxZ8bH///PhPHb6GNZ7muBRhKc2rg6kJD34AK3PN2GZi0IC7gPHxw/UVWRvYm1ny
n1/XS/IWKpTsT1j9wu6BVKG0Zj3pm3F0nUXzUIZ0doy1kIw6TM8ZJMK0Dzw9DAwm+lSOEaEHhLfV
0WEaMQoBBXxMByyLQdUQ22l5g5ruyDMXgwxw2ThYbYVfivqD9/ov6/rdZqnlUL7CfkdhsgszVrCl
1/WaObvaxfDw3DBGzUWffhTlCd1XSGrzsvRD/eT9nHtzYio4Bano5Lq/3Kwq7CuJVjgp1zQdWMip
axpM4VCujPUkmrIobGs00R1zbnzUrMYuyDmqNiVdMHjACViZ6gGSYG7baq+9uNbsB+QehTIIQccb
2GdG53404+XNlKO5uZyMpJLfg1kO1zW7ypu5kTOwnSEuKz4nU4sh0ykRLqbRrVMhDjAhj7Hx+bWj
LH8NlsVoPeJVgKtEnIYnm8tl427yH5WJpORSbB2K8Vsv+7tUQvE1Zn9r8TXGFF5a/CPuyEVOLtm5
1yf83gk6JJPQ0OgZ6A1ptCMKHcqQEqrAtpy2v1lC8VWRokavEa1DaaKWMaMbMgs0bs2mmf6Ax72w
6XgBXC7nEXcy4AVlHzgO6UZKXnt5jJJCNCdGU3T3Ca89Uqa38G9foq0WucVKyXuZm6FUQvbihmTU
R2+QIGHHs50ZTSY1+TcUBCNitFfnq3pDkPr0EqVQeoM+72ebc3YPFE0Rfei7croHB3ajQeCgMUdD
bEDAxkieouOko25PWW8166OuzodeuHAMPeriSKr4nGiOc9Qdw1itq8wNrN2XuIBstM7OZx8qc33G
jNNE1pO+i+MrwR8U3CfTfdMQogX8gENAckShWmkjtNlX6u7/iglkVvd982Ylj0+qJTL1DD2z0d5u
aNxvrSOuJ5ikQ9eGKDJYqMUxtTg0wc37FQEiUV8EaEb6y/dFmwXePBrUmZ8f8NMn/U/u3+9uO07Y
cn//+NXXz7/+7SBLV0ABKfxKftGiqewCh2AP/smGws7kpk85drXCaMnjm372pql2l4UxxpzAY/v3
4BfKnzqzJAhiZ2B+ZIki5CZedbmVi/5eNv/XNw2sfHQIKoROjdd1n4ivLPNeNInujWuAJkyf+9gv
icR9sm8vwu8JKmCy0+tK6FpgxGyRsRb1rJ6HwyVM52Hn/f/05t+i1ap1LX7/D8fP/wNLoGcwRIuD
CaqjGoqkJkyH9gbIcNCsb+Al8tam3ymelNmrerG4yV5ORwtozMXlbLLuBbgLBwfZV8+PQbwbo8fX
JIG40H3YfwRb2odH3Q58oZDveBBQXtQ9zz36tNN58uKrr4C1Pvnd41evsYQ7f981VgwuYRRUNgFH
xdKdIJJll825WsE2e39nJv9EIwoU79hBHzgLfOIH/yOUg6ZhzbmOqQdiQGwyIXOJYSxtJMvC1tzT
dd0/7NnSraHHazZs/v0KWdNuyC4mk+jagOPo0jfLmv2PYky08IL9YbvqaRscjwOPFV6vkks090Cj
jwpgLuxddRPsaWw5sVof+XdBiWpMKVIHFWUyy19XtvzV8dzI/Qz4ih00KGF7jQ1PQnNiqz09gUyn
XkTFdbVKWcyMdXS/oLywKyenpWeYLQPqt2/vwcdsnjBvccfIC7WQVlDCI84eVHODkdMDmsCRa8Ju
eqXDp7ZimMCNgl9I3PKOndTNSwaluFDlr9ey1XLCmUaZ42iRgOTVpB5xyhFCFm6N7hEral2/qxYW
XGrIEaNJaJkGVxxTDq0eFwHziDboW7WOyWrokKHi99JWou4VRXdiIZS+/S5U5o9NrAr45M2o4ZqW
UAKFGbcn0pQZmk+Or2sSbfGFqSMHXmsyXlSIVIYEgFqUPKWqMRhuXtNOY24d3Eqn26PbvPBHJa2H
S3ZgsoFJGJN4LYXdXeV33Sory/RAKOZCD6f+JLWr7Gy/Fi0FfVTjqUhqOc/23s1uuwaVqngFp3dv
lvaUNKA2SG/rdoVKVHZbKPFfHy2O0V89Q0TDjD1URk3q+BcH1GIBFKnC3Q2/HHzVgiTRkKN/c6Eh
xOSiugpUq7HpBDWQYb+EU6X1mq6n5uhStCxaOvqmmiLpAnrb1ZzWhURKf8h5C9qDs/36xk4OOVGl
aM7MXWQ5ts8gOEPxaBBQXTtbbEbbR+EWE7JH5MDkOGwW1fVSHCkZUE21LDEkZB50ZLqeNqvGNEMB
9sVHoVd8Pjl4NDhNNd7maZ/oj+5Da33YsJbrE25yjkDkd5ucAu6YHFql004O1NvBwSHqcFmpV6Yg
Hv2IFG4xOyZjl7QGRD2bjxbv6EPjY2rC2RhvrS1DCBgIsRrE892y40saOvGuUM24LCKgb/w42DMu
8p1ouc9Yyjx5eEo+iyd5WBTdOppG+LIMmjsjs9QnvHgOdR/YR2FcQnVxf3RzcLLQ1fK0m2J4cgkB
6Q5xWoNORkNgOtEPa7wTMGJe8TKm2MZZQ/7VRbkHhLoWjrzu5kd55JJhvE8GXaPCTRM/74z/iIXy
zph0ZXDfb3Et2dre7qCbbO8ele3DF4heUcKAlUzLojWisUyXNDIxe0nWnYj9rYnBI4T0SdfbOsOT
htULeIIoneQKL6MfD0qytW4ciqgh2f3sMHVqDvf0Pc7PbTFqJHWxTZYr9wNWNrcZ3JptB+1AhRCY
qG0RvLcapEn9gaZE1bj7mJ48HavW8BnZ6mpaDsr7tUCuhxs7KhjdLVI/SKQ/rxWshW/dWMZmGc+F
vE8Gh96tZsSsO++/fPNfW+96JuX3Xx3/7u9+9jOyvRoOpxuEKBkOjRXTuUFpahKw82Kp3uOD4ezP
lbrp3goHPl7eGKR/h6vd6Vjataiu4pTGjUPxR768vHnybPji6y//OHz8+hgNrPHv8NmXj3/bafMB
tCmgxof8huUpdlEy6jcGpPYUE6h9BRHw8nKzJmM/cbu6qOcTNiGWODOERTBdjc7Jds2ZQ9VNMzub
o+nGDLXwazbq8d1PzXCM682C4YoftilF7tHtMwYOk2Bxg1iR2QhpBCElJzjcnIsYWG6aBBtWoJIm
kgpS88soLd0bj4ge+GY8aQVObpCxLx28TTTUylTWchwT9mR6yu3l4HPfl8/sZh+VWKzhJEzbRLMu
dxR8cm2EGIr44tsDnO5RGSw9AXDqK2CvfbojksU3qXMBWvZSs9L7Mztt2hIHrXbdaE1qUqFAZnbN
wVZL8DhcebIjifNKWsuhu47gKLwgefwMuR5NqjIxw6jo21GiKaGwL8tIAG/61fWaPeVtGrUYq/d2
KRJm9R6br16XR5wraP4ePqo+QVEhrY4UUq1YZ5W21j2Cz+1Sl/vNIGX8bLEud/Sb1eftMw+lQgqg
uGppxIOCxZzDVkeR5zCT1+IpMh4tMFuDV1nAkZlPsJU1mqBWy27Z2kDqMeWELnMriNr4sV56sz+v
Fq2XPnOjRo6JRtUgoh3XAWSmyllUVzZ4mexEZfzRcng1vFTcAEo7DRtlsymbZ1rXCbNVl8XsabLX
sbk6DPtc+zsZW/d5xZjz6mQMRV3WH6pJ2rHIdR43up4duLLjMy1Kl32WWQN3nOKg0y1sirPe1/g1
XCaW9bl8TpQJn1tZH2Y90CW2T5aeKWX1uGuywplagsixApHA2KWfVbDnVEc57MFkzEtPwhPzLM/u
ZZ+mp3QE0snyxrjmxpPrX8xzNYL8RRXl2RVJuTAP1B4rwIRTy1ndkPBvFZR1yuKNfKaf5X4LwG7D
WcFdhmMTicNWo2slaEp6umXpcLPk5/3M/OXmBby5fSHJXsJz84NPA5qJc8O4aBj8sxvKyCY7/PaA
hYj0bNySoZzIwN7fb1jbB8agml264TGqAYsXLEg3yXES/m3LEHdtc5TyjObJhIMGhKrYXJ4BgRUs
SE/46PCw3IMPSVhU1/AVWu0XUbvL1M2xXtPJUeDCPmIoCrVTZCSsymA0yxGPRHYJ54PL0TzkfzJ0
q+ocFeneCBrvUjVudb/NEwM5ZPEw+8xctgFDtgy7TJ3b9cYsWeoN+cbQKKitGE5gPX8WojHDU5rS
7+tNwoo5Jr92RPLWpoSqS/iN2YUZb3qmDF53XIQf8+v5VF7bGwMY1EV2vkHYr5FZoSNBRaCESI++
bvECjXZAgIdxXhy4LbSfZa83Zw1iDy3WwgdMKLIPIOP4Ymt9Va1S1Rl/ZGA7MzZQP4PvlzDwYSNu
KDgKkOTmkh2Fz/jQgNN2uYEzC4vGSSK5k/3hD3/ILkc3Z5VER6usTmCFZS1XCMIEZ2DBj7MFqiKY
alcUZqZaj/vL5a8+io/xdusRAH8wZFDuw9kbug/A877x5zRnj4Qjm5SDX+hymZsKNGEL6WUX1WYF
Z8wZet3cBEZsWi+gHNzTgx0dMqxPOZqD7Y2F1NwAqVwPycScdmSH+GECnV33YPdvJnkc5SzhExoW
JyaxzQbOEp77hulukN8G7ZVDS9/OYLm13jDflnCRd/w4v/fxON3LutfdONRk3CWdKaUoPatHq8lz
VN6sNssUusTHhATfqeN2Yer2sEn7ZtFlS+vkIcUODscChEerDqdYbyB2BqFkrAJoPjo/cprCvpS0
GuKHOPkE9qDhbAHH0dn6CKR/OBwtKIjnFv4sRU5YycYMuk8hEqWdhgP7KwONgVDMB962RhS72Wju
cjA3ncBSn49uIn4olPWABCAMm6SxbXARo+klhR7dtm/aysi3Qhuimi+l9vJ4GLv+29Fpv511Sdgz
lMDT8XdxiDZRrsH+dd6iZ+82bAn9qYmKMTQN7HlfE/Y24oPU/ezu5AAzQ+oMjWC9iK6i2EyY9gxJ
8zochkn9w1tiTBNGVWa02UEJo/yhHebkc7pFhg4nTTTSeqhUWatMF2fHJ1WwC2OeWnVYGvCRdlbF
ASedmly4j1uXvCR7tPYidvSaOFeC6VfXQiKQkGzji/Lk8DQwkFhVB4jMzQhKzAQzCgQmYduRs+Ne
JWi8smf7wSSb84SSYlBdi+lrpOmFL7w5xxNhyrLG+ln3nk2OA/lPgU40ylAQ00AvSstGQCA5G6FS
nnqEQe3QVrdEsrUL0zf/qa5o8NTQkjqWp9ZUWSYymZYeuU4mEtmlaJ8TiRD1n5PgU0LypmTb1WxI
MNnfuOuQVu3huI41o3RGvIZBDxTgqdNhizcGWh58fpR9EtfLUuTy5pO8sSBIVgOMs1KUGfHKhioe
hd5wCoMJ9UXZslp+8vBRpiKhYqTvqwo3oHwtYvSWQta82QjNHJDvNXvdLioWkaejdxWKbEg/Md3C
YKkYr93h8gbLM8Gllk21mdQSUrdbJlAGyfHMDIREuzsjf7kTQ6OnoW1bkFuHNcR0mP4ybqkfLfaw
kygJJ3c8guHv079eC4rDnrpsb3otS8jRVedO50623JzNZ2NC7G4uQEYdbxxibAMpOkooGUb8LyGX
EGk3R75ioE0qCaQQddVnLibd+Vh4OYZQhHV2pWWQngf6gU4qeLzmsx/sYQuQN2i8RNggHKYmQ9e2
lRbPVrMK4bx8vRDfJ9bssa/q9KpElNFVNd7AAvtQAT9jjy9PTmr8q0aUKegqNTD1U1p9M9hDih7/
+tizf8JFKph8Rk2zWdIJBFYUBRB4ffyrUPbcdytr/IlhArqdfNO4MyLXxIVwkHlDBUVL5U4WtU+B
92TH+Ena8GZ4W6zo55VW5VoYkKzQ5q2lnVemMBFoO6JU0ETAFxtnCiFxYlVD3a5DPDfT64kSRAXk
AkVSHQabo9ZqHHqLt7XlHmuKhphFwJJ83ozFZvUqcRMYZ7MZIskl0Rh9gqH+KqN1g4cyXUgwXU/C
XhBOmMcf7TZ7cOgFWm98t/pWQ6phzxWBPt2NtRdIGmo9f9FiOIXIDgl0ftshmi7PSclWS59IY6Tk
BIHxVWvYqMzwck5TMFdhusGsWLDbI+4b9DAR3YC/Ctu3TQxmPDVQMkD6RpxCewVG4irtoJO075KJ
TKuHQv22Z1jp67ddRzwbGsOszHAZva7tTmSIwajGZsm5aIau7/4Irlfs/x8tq2iwnjv9XkBWtpDu
N93fbM7Pb4xwbhApEG5mhk4Wm+X5im7reoa1oNsvV/iNsJCYmLh8vm7Wo2P4rHy2I2HQz0WD46nf
9Cl/FipQB5GVPgUIjw0XtJVpdb2E1b8enTWBhUETWkhFwmm8Mq20jjpuugc5IG13LKH5lg8J0CBT
0sOgr0fwKr48nomeW2oCUT4wjMEhRd938lCwgo3k2Xvg2HSNEgSHUL4fRY1SKkeeM99lIO6WVsTk
bZJirv7CnFp2mDt4mYZDzDYcduLCsavAkeF/RcP22sMSniv3PLR+S7M/42IUd2T2ZCpMPbHWhYrL
PrdE0CSsEGj+Qf54uiDIbYq+hk0HcW+yrTwzs+VW2+nmhPMcZIen7RSurE0tkfOdPFo0D5jgWu2a
E9WeyDH8FDr2hazf2PRZemAN7smsNzIWn+Hgy8UXT0mVGG2WKr+gM5nhGMbSF8VJXgX1NJHJXiMY
V7li1q/66rXoJsq9etCczE49fluEDNdZOvaP8YFequ7YXf1O9njCsrlc3BD8LPawqaCBT/vnpLwc
LaQquqAbNRLFou8xAGONxE30CejUx0yR93aXGtqrtCFdkpliUC5Y1AiXZyO/kB7kbIamp+ZCgX8N
V7Pzi7X0SnZ4KqzBE/JDaer12m7+Vt5ifnIYmlIPCSiPrOn4xcGhUySYViH50SEFrxJhAMVeY60O
pwxzN6QUqKRTrS1UTbFqjjGWXd7PmdcHA5KsxrP+IBs/eyVq85/oHKdGsQPLmBemX7XeCLbXpjZm
KRLavUel6prser3g80A6V6dd/vcmOJn7/qGuNbqFsjfCIfyegq5Dtx1TtqrGdcB9A9o2vwrTr8hR
xqRIGAaZ22aT11JiT3U1YU90hHft7jYa35WpGRLDJXtjTjNfVAsLZphZH0Q2bwqc1Cg8Y9bldY1o
w/qWPGnIpu7AZfG7AcLBSRtWz510YerE1F1mD72sO8W9v5Hf/SH/hPfcdnhv8H8lvX3/sLR0QFhm
mzNjb99F6Ay8ckPrcPx7Vk9u8C/fDa+wtm69QnmqSy1YjOaUxM2jhKPw65YqxOtPEwMlb/XE8A0a
ORxHgg/QcBlenAgyMleQeFyIGYxkQbLvuIKiObf0i9EYNJufu1PIFksJObcENib4gigjkMLlbSyG
40aMG7JcsCqFyq3Qdkwx9/lCpJ3TmIZYt4BCssJ4cu32traXHT589GmJ+xI+EJ09fn3c2dN/aYfZ
ST2ftA9m2e5vFKzTsJZtW7JetDIOoiG5o7XO43qFQKykJYLsA0lxgGN3YC5nSBakCw+sq7FpcFk5
46AGoUIZj5aU4U2FgbjWlXarx1xoO4x2RrC3oiqKPXidlRxe4CwSQK3cazo+qYN42fGsMX35AAlN
G3OIPeY84QxZGM89w0zZcLdBQ7qie6dbJt/TOa0bqaqidAa5oVvusgKNT37uZGjMi3g2eyk+fRu6
8wzFvp+R2PcxEOPLJpBe3b7Omy4wYazU65GBAp6i3aivimZl8hpBcef1+WyMFFQv5jdoRDTRqFef
0gZK+FaS8bBP2ilWla7FTkl+cOVOrEXtS720kTjlSgGXxkhWKW1Ra/Fh8e3+UCY4OPQN4O18JHUS
Hv2yjXJww0o2XzXeBbgDDlpf0e32BqiO4uchyqvAMZP99Xi0ijAE8mazROtcOeuzxS6HYfdeGR8i
+3ofo3oMWTKnMEabM7qk70YKlC4PhY2pZmvsUnHe+7hKOeVVejuw98bRKA4MbNKpuo14v5mN3wH7
gn/IzgwZWGWvqK0Nnvih+ka2d0JagLNzwctA7ruBBGVD7qIJI6rQUA3TlFGLFep2jgv7+voaTtu5
l9DqKPNvEHKUbo5N/jKwhLP//VNGR3f/jjFhL+B3xNYWadgLdYPdy17A1j0FOpSfbq9M7N80U6qZ
j9QSrFgHEi9As7pof/DXFuJfub2hvH8Ye1076y56SFnOG8xUk7ivTfe2+cZ427TBn3OX+yAIox/y
bGJUy8zMxPydiOnuhOxcDKtAFJ7O+6/fdNDDcrScLd+dv39x/L/994Tf1uEXAxrJVT3nUbtekvMp
Y3rSNNdTi7hnQDf7nU5TAQGs18vBgwfLm+Wszwn69eqcfj/gwjudYlyiXyJCvL0jiLde9ujhw7/L
PJy3jsIkrj2/zq1Om2HA5kMM18weqsBaoPpCgGB70i9cKBz57gjRpotS7VuYZUahNGWLkb4yw3Zj
w6BAswBIH/ZIhiFW99vkoigtEFRWhZ+q4wxSZoSRFCDSXB8Z8DJIKRgZXZ4ulUZndHNSiIXh5MQV
gJfgU5PdHAJUPXbcNIAuFeC+YBmcpa9ebynU3NhHZdoPXpHm7ZYSKRBCXJ68JgTwcDCWfIuypLAT
pirOcGpqcvHgZTNw5EFbRWJiJER8FhgEUnP4m9c3esWzYnBw3cEq0deuCZelz2auNI6kJQXJ0Zzp
7fFyxisiTeuIywhb0HR2fWS/M/3LdZQyx5AEpxnFnBVxkFddffanAl7xPR3mV370nN2PjmrT6vCo
aqhKHVXWlBddQIghjBFbObyYso4hHgWvTAF9G4C0tDLUdQKg2JZl5plf9LJrT3nJb40fthtox4E8
nDjomsFJ2NcBkzLd0uPS0a4NGIDAycNh+8ZiEr2rqLe2hNJvfWNRHsLwRq6xHii/lIN3i2RNv74p
zDD0bJE+9oF2G2dqZJrBi0aPWplkiFRTQHtDggeiuj00JvloYUGvHRG4inAYr7O/PsKxRNi/FQa4
wMDoSJphUTS2CdQ6onZpLSVwPzPBcgg1PoPoPsIioGADOfYVgRumLiREGwNDuhb9mx4IBY3XGuoi
iF8UQzP2vEHSQ5Zul6+o0jOJHCvRCaN0IzCl/t0mFyRSvxeJcLvLWcjurHItTUAJ/C7F6iQzsmwu
eq8x46T7uow3Nto0DaD4yw8S7vLCLcWznh3TH6ZjDsvocflkYIJPaMGI8ee6qZs4Kd3gK/Xz9I2b
a4Qi5PvmdacNYyxm3j/EfPtzPp+NmnDWpV3prLebasNY+1YcaO/QbUijnTxC9mKBCxObrGafaAQd
O1PMdwZCSYt7ntq3K0mOujDpWI+ZKJu1LLdWIYJnW/k5idF5ULjg7vs4Rcn9Mv/MLv2MrN7Z5D2g
pm4mlu3zGF/NLyGV3Rtru10mgYNA7p+P/jxD80Y457qwzxbGB/62hXLeLN4t6quFF+jIcHdTa5q9
O6nChHX0TMlYOgh3tO1ygi1JJyEOlCiqTHh5oWh4T2JJFltcnSLKDuoMohJtxXvC0zW3OzQZpYLT
O3vqjh8NXW96mZdUlMqkfzaRvZs22eo84gXl7ii+u6IZWuTQbcJ3ZxdL4lL2wA528Y2SM7FzNsy1
KYwnSjHO+PfAHORna0ZIo+Cmm7N5dYB1ohb2gthDasFrOERCq8AOkqDl1qZer3xGCnnjHVyRCMAx
n4vRMt/6iGZIzi7sW0rn0Ul2hQ6zpjwkMLTJ0dE21xRE2bOlt2c0OuPQk5Ik8QU6gJqsjO9hGut5
ImLK1nvBgOc2dYRTGqJgG1H4FqB84WkhvUHvcVZJ3qgbpLaZGI3bcfbPEPSuFMNmvf/DhHn7v1sQ
+pjAcsOJ7/gOL4sA+g1GGd76zb5Orzv/ClcJ9SFIbTwI1+qked22gvGgL1vldZk4CIP4xr2R06ga
E+886qG3t0kMplVGuGvpVqoreF3aRxnBJGrZrF37cLtGujR7rp3C6zJsrYwSUVQbZF+C+ZrJ9aDu
lAeq4R1xANcosGWqQD+oqOI4HAVwW0NNoMBkC6UXCfIuO+9fvvnXEnDk/f/85v/SSHdYtTn80kaH
Ph52f7N4d5jVqngqDmBC8UskbknH7Tuu9F6Y0UjRuTQm5xBZlKZDzJXjOqLPDEc8XoL4tcbw3+yv
kmPSJlda0w5tE0YX0F/edN6/evNXqKEGDoAbcB9KfVdN0Pb7/evjX//bn/2sY0SlZ/TlGXxBdvFh
NsFrquxqRAFAMS7NyJqM817ERWVScsf4qJzTvp7N1o2ZBYnn26wnCAyBaeCxWq3wkgWtKEdoMjef
izUybGnni9Gcj2A4uHjFsGk2jYRDJ4+UilzvMXDUZLZinAETG320YJ13HIivTsEaXo5WzYVTRblR
8GEBn/7h+fHr48fHb14Pn/7hydOXx89ffA3T9UmbAgaGirAfG9G2sKm0/FggNhTFTfN8gJE9QKK0
6y99CQ8jXGo6g3yLtSvQNNRgbxb+a0mNf/wPtiB+8D+aKTjK3JPnmNG/fDfBT0UQmuXV0+N/fPyl
y9evFs1mVRU5qwbzIPnr4y9evDlOJGeqSiR/+upVOjlQnsaqXs4kqizSs29zAJ8GLHnhPSOINprW
vfq4EPjXFz058/hiNp+05x3S98IRhT4r8Tdhgi6FlsLICBL2yCvPbASlMrdie9kZOtwR8ohLpQoB
6ZQEuecvgLXA8jWCuidCYrJ36AEGXAk5mKxoYUvoIolWHiSHzZZrjC+rTlAqw1HmHtzk9ikyR36l
59Lm6U/nm+ZCTc90EhTWJyev2p9BmwrOLYdR1NDJZvmoMEk8VGSpGJnUUeYeHGklGksF6RztLcJU
0KJHW1oESWwYQ6dYn5pW8PLhVnSvztRdveNU1hkhDSQyVQSV8Ixo+vjZI8udQq7V/htGU9yzvAUd
RhQ/KVsyTyUul/BlCezI38qU29UgJUCTbZrzy7HoG8/JCz7WSPJ8cc2SHb3m0TylSMTI8MaYOpXa
HxxlpOLCCNWGgWFUc1KfzCCF3zAGLr06TLx75L0bksTiGqzYzdVotkZZAlYasxx8Ua2OIBc+AX/T
9u8zDExMQdx4i4ax4PSF4YloGRqYD9rUETVCJb9//uz1899+/fjLp18UOm2ZmmQjGTD3/v3x01df
QWY/H2JtP/rbPbTKUXFufPwSfeMe1kE8vYZjOZLXsxHiDRSc1B+cXja+nPQC06Dkf7kYiwB1gFBr
fgFBbIXG8Trglj0LU3x57ibqb7KH17+chuc1VYTFSqTsg077IteMKF+d5XtzCROtgn/pOJ9bl40r
YMv6wPOX8A/UPBj+MfTjSSRxdji3p/tLblZBe5N7RJiGsfMJKzMQiURSfkWKmcJNRE9moJeZe1Sz
WXGFWlRQBQdnUhNG2whDjEETHdBUCi6r8LS2cOBKhUCL+iSStPRlV9SvW/Q1qNWjePcjCIBl6Z8e
/I92uuU62vuoZYugYrXHd94fv/l3FMWx7o9HS8RTf//m+H/t/exn2w4d7kyCYzb18dBJmz+rzdHx
NXk1PX/RinVO6U2qKFenxWr7k545evB0HVfX6+cvCpNP22HgxsCxMhkbDRdREvVbXVhy/JYNhrac
pHzAZPFLAknua3zzIQVghuYgJtmb42cHf5sjQ5SYvgGnMQ3vR01Vp3HuJPoN2+FpG/bf4EF8y6jz
qEmqjx+2WwwZ7zXWZx5t1uDsnJ3dmBsSjLuBASjDIDg7hqcDh7XxBdCI6FK/fTjI8Jw0Q7y0Q37G
IxaIo/wDD1Df2QPzF0+Y7J25l7ygs0T9gMZ1ZKAPmgMOko407w4KbOzVxiL4PmIK0sSaF4s5RtdX
hM9HoQOpB0lozQZvG0wZ6nTSo10ONy4GhPQ3rgonfLS64TMNmcT3Ca5hUZtmwOT5HHRZjWdTRF4c
2XXdP5aHorTwjFhl6DS6yAjuB+EpWtBLiT2bXhzZDmkm79rlbm1slr8+Ct3PpnI+tu2kDj/DxuZX
Z/fDrVwKP8rgkEI9Qu4tK/SoS+szMBmOxVTuhS1JnsJwhjBhUzmUQ12F13X/gC7zntjJ0LQevij9
MOvgFK2fmDJPA2+yq0R5ZEKqN0R+scskCfUKuC8VumuRme6L1ykYjDA6UBdzT4KlQ4yXTFd7iQDP
3clskt3UG9YHSB+y9RUc6n7VLWMBwdIXEIsPmC1TFVCQzBJJf5Pqw2Izn7NOH16+GL76AqN2lC2H
XO9w4J1XppPoOiC8E+fZzVN2MK3T7XXxtIdeyOtXIKI9Aw71HP25t4NPmpbr4bBH/F7WQqU/Yvt1
QxRhTmoJaxbwwc2CSqNpHc+r0SLbLHsiebLXiLc6CTRHsGrKJEvyBkRIu3Uc7OSmF0JEgTG78sa9
qap3xcOtZhPpIb7l8EopSRho0xh1fsbNtV6dp7d8nARKQVEKVuR1U9PA16vZOR52QgVaGhIWWfay
nXeXW7lRYsa4QEvKZbQRwkcWG/zzU/J8JukN4xdsELdjXBp3RFRJTqcVDgPigiK3w0dxXLQbi7p6
jBCcae9WZEqqyxyvLVzE03qaTZ2y91LcHu33iZFdST4BsrGNyo3xvtvk+RscJf4My0Nge2UWQSqw
Odn1O5ce5VoiFGDnCuUJHxBgZvAA+JKcfFnQ/mW0np2pHVL3liCHG8yCATQwMAzXiB9kGBlvWuU3
WddIAlYi4VGtJlvApYjVT2OV5iX7b9If2I2meK1V7QP74dq7DT7X4BgZkAQtFxj+kTrhoLu8O+JY
t0UmqvY7ZdWbvpwziu4ZOqEGoo2dbEhNsLxBg3Hfn9C2SI02wGM2m6PwXkZrZTo5coGWApwouZ/Y
Vl55u35KK59iwmryLJDmynj4RdrXGXad7BGeuBpdqmJDtQEnQLMTfgqO2aYXR7aEgNMavHeLVhUf
qgizKX2mYugm+Jdrkp0pHoMwuhMVGYfi8WwxEtID1YZu1R58mB4IYbL03e8oB/928QQCj3UTRFVU
hTaFX4tm4Z3IMKDtqj1hjNW3Mys37kwbcuyL6QJlz2I8b+hWFIGjzHVAFNLM4/DFimCkUAGE2h/r
6RrCb5pLZVTLOChb2lbpfvkBuffJD9+EYEMr2F5rV0aP6wP/j42FE59hbXIOOAQ9eBDcjJqrcFEI
+e2QSvF+PFGfd+QjALh5s21HX5GXBjapCId1+z5txpXc7fo4aOsiFTfXzUDHjsURaz8uYRurJwW+
UhTFRSXjDaHJn7vSeyA6UxwpA7jIAzZRlgEC6tMP8bZDaY9Kz8tdRyjE3RnNUTF7ww3qxvpZxvHy
uDq0B3c+Ggc5uzJsPcnaIEeJ5qGTGN4ubR+67VKaPWDJbxaaJtE8IZeSFAktuZfZv2s0jZXVQc9/
fRRVL5+S1XMXTIpE9V7mmIIs8bhz86YhU6z2iFTjzYpu25vFaNlcQAOFLIAWL6tLkJVB/DKyb0AY
UJ1Sw2Nz+U1R7jeVqfZT603EyPVE2NyzLwp5UtLpMTq3c0oBf6WreOYCxH/pzbMvDmnwn33xKECU
RZvnxQIltFH29ZsvvxTtE2Z5mBXklLCqPmh3W+yjQHXL0potStZUISKVGGM+7B32HoWnCxXRGjGY
2f91JmFEBIfUrEjflT+x28NAiTIOxkueLmfX1UQkeoXkNAy1dvzTqPMiMaEmCZng/dCipImuVHAB
FvvqcHAz0hsgZQ4vTBZDa0IttZ/k8FIZnqobIZcE1aTKztpRokuCylOXhEYoTkSvVTIzUnFK8yU/
9RGvhnvAm1JR3FWrxUWX9ljLGkyhL/bIJJqHJDRqUsEVSU3MGgctasc44IPy9UQ2k9MKS+lUXCF1
IAK0DwxPsBuYQzcw8re3LVSmG7ZdQxQRutCRmWy0EggVpR8ztEB58Z27yE5EcNvGbXtLNBwSGa7s
MxVGpNh+Mb9l/tvnjleem7tHP+Hc0QI3I4ZmHB89d76qGflWfK8biEHIo1L3uvDearDbc5MhXSI3
zvvu3GRXl8iNYxBpz9EF4bJqERPhi2w8KCmTmG01ZLjxZ4mdv5XBW3Voj26CtkR0KkLRoBRj1Xrp
mhPJG46aU3TaMsi+bl2tqzYZMFyGgbTSMht+NYoY22Q9XQ0m31lNguACpoGkFxeDU5G6tQm2cieF
eRPT8SByRcRrFyitIMmOZPU0808gdnIDmgq8/7QHSJHzlWiK6vlMFniMRkOXMGkPwStUwiQX4Tu2
UBUeHA1TQjsjW41VVUQy7ro9dslwqqW0KwrXphG+1zVeafIpvsJzf8vNPfdivYIzLEIwPCz37KP1
f1xVsX5+HkvsHy+vuzPrfxKK6c4WB3QWuel6EjyJznzqdKBCGPCBysGZCET1fvZ8TShYWqGKl8hN
XOt/ohyZdeNgM61JXZGWz+kIaoTl2iwmGIMPGShq67IvnNifFRi2Tx9lJEDBaF1+lJzvRHot8W8R
6OfGoMp2MU4h0rM1xI1TwFi4FLNFJyHXMNqdlhFxEYULlhsjFjBlygxIt7BFlGoRobgbodhJEpNu
3A6piUtJt9Ae0TsJwR7+/bhz0RaZw4xLGBNQ23dLkihbNHK+pbUkibJFBxo765naZ/A5can7L0gW
sCQV7f+pDTkeUlk6O6SDpH4ocWNqyScSE7a0xjvVzieRFB8JEUl1UVtrtkz0kV75t5EQfipJ80eV
RZgIjEZx93L01yHiZVGFoaW5FT9btl8n/7eTT0pjaClpW8UkkG6rmI4OQcWRYpH372jd213e3o7D
SG/OeLtHBdmkQq04X7cyhYEwwH7qCMZook478pA4SGdVxrelGOGhx0SzrJtmhhHmUD1O1zFGcSaR
SbLpaJXxxQRf+cNuXFWw/bMM4ooeo8P8+WbFcWTX8P78gg+rZ9V4hBs3igCbdX1Jt9foAojeeQ0q
7qCgs2q95ii849WoucBNndcKQksSPCL5Clbzm3inJ0GRueO94GJG4CJfiBYdU9LNCckyNHaM8Cp6
e5SqpP9dg/vkgjwYn2/zrtEvQdxYS2gyemdbJzfPYbTTSMMPdc4QMRcG57WZVQ6/xgwCdly8rTcX
2d1ShQGGrfimJZ6qC9FKV1rWlCUMCOAMSpU9lNxZ84vOlotxdoNgCIejLF+sc21QqsvLv37zZZ64
LA5SPYDfD/BF3nn/j2/+W7RUJo8YC2r6/vfH/8e/sdbKvo1y5zcsyz82iRlnwxPz5W/T9xN1OuQf
TRYMK7MTojscso11z4WqxlBeFHJbwNRXFcVSW5JIytlnDcZiXUqkgyF8ANofVtdwmFgQ9kGhnp10
TwuLEzdsa2ETMVV9jd/msmiry7NqghgFNhQLthuE5tESucFFfVV9qFaCjWywWdcXsIidEUczyL5Z
fNuDf76jLfWbxT/TAjcxv9dXNZWKPYSVOJFQZVjugiBgdRvRHh4Kt7eNFP/NkIyX0AKyVdejyyXs
V1nR/zBrQGh/QjtUL+NfluCKspR2IQo/eukZU1YshRgivlN1kMcgn4WWMJQUcwNvYyXWT4UhLjAf
Ez4H2UUGAUeZaRCRbjW6GppVrycOrUfyvDRgTjbw8h2ZBDcxBJxLgLpMOTDiPN7/zDD3JpCOrenk
4emp7d6ckUnNp8PBqSfczjUudP5tzrjS3svvUi//OYLn8SKObDMs5IYcHJ4iAkD+DfQ8u48HWA+v
RIKqChwuAqq8wz4+VL/HhNxuXkWRgeKuBijY2Ns4No6UjO1LaFuRx+DQZ1m+hzKXktMNfpCcarGD
VS0KQVgp41TSljhgsPlqinlYJpBfLGZSdh9HOYd236MKKXd5cIguYw2OP4bHORyclnEEkJAYBm1h
O8KEiS4jGlC6k4lP3IUTSoFjQINgGrqFwNqa9M/59iGCsXFDE42JKdWlODJTYrAqbMhcA5hjER+9
zaJI7jPtlkWhdJLM3k9mCp3t970mu2zOxXwHc8EaS15zbQlwlzZv2+bGqurtfnZytsIYRBZ25DS7
SyF57j68nnyOTh9pnDduqwu73ctmE9uDbTxpqrxnn1H0zTAW5x6OfhbQecoFIdo5v0upFiX1VryX
rfA6XpWCD60h94tp3+C8O4x9Z3TXgsPTFs0mWWsyPO92sDq/1TbsRt/G04PNOhXQzpEcaRr7T79+
8fTr4y2TkGzbHQbkR7woEHDrrB6PN9ZGychiq4rDYvVYNjAnI78cFUSecDgqOup0P4PDyefdfic5
2VuJXtXuosj25Kg0nI5m88Tktew7eimN6aiFNGaDrGZoM4qCInTy827Ktc26sbcULhAZhakJAe+S
dqlolpoZu9SIYzEmDJ1+ukayFrHJjQZqQDAB/gmniIEjP8Dg4AGS4ZpvPukqHziO6m7OAUO7ErA0
Ef1tkWiAFVTcabO2fdTLfkFyEXEKEOvWOKRelI0/QcNshI22dqBh9452qN6otz7JUFs77//w5t8N
BZyHYdTf//F4+B//FYK0Zy8ZeJ2O0CCzkiB+g1L3erNkq7TNggxoMIENl8pqmciRUwJ6Jp09CdKH
+jtUQEGmlyq4cJho9c5Cs8PzF9W4pviLPfqJWAZBhnrxrrphLw8Db+NedfwRp2jBkuqYlsFo/gr2
FgucI6V2xpt1AtelMJVapMk+pCKYcCB95DXoqYheChgPne+TOnjaI7r0jpDmrQ2SMrskg0b8JxWG
1hglw2esHf4IHvgOi/M2vGgqaHZJJd0GMVplt4LNs9k1XakIteA8VatWQQZobklGBrCnInr+Zl1v
msrcn1AozvH6OvJqZA0k5sUtA//6n7g8xrKFhwDnhytBqB9+8j+bSuG7edTWwmPCvHMgR2N15rbG
RxzaFlYUDkmRSJXU3CR3xy4P65SHlUUDiUAOh78CLebO6IhDng4but9TJp2m7r5Qq5RjD9WsqExR
FqsJJDAyZSpopI+65mvXTJwB1Nazpy4ZC2PRXMIYygrGrZGW98iUnk1HY/hw45rMw05aDJdPwutQ
yJxC9NX4P3wkLB5sEW5rTYl1sMsJi+uuJlMD6wAYU3UqviJ+EqqPAthDrcJwp3B8W4wNzBBpJNdk
P2iCn48u8J4TSgT+ybGFEKdskFn0M0E+w3bT9FYsgGBR2AjF/vrwzsx9IQ8O4O+SVhd2w+PQVBgr
ATm6kO0Wo9qPGg7f2hERecPBsWY2KtJIGmKyGdN/6yfjAldIko4mNqvcmi3+RIpImcoB1MXLdSAq
YFzBrHLBekkSs3WiUni0Qt0TRRCMI6I6QrTOSGVPFgyaHPMo4xMMMO7VXd0OJt0BKsbYdGk0p0B4
OG+OiKRl1CGea6P6iSV4SwBNKzWRDguKku9EF1FBG/ZhWuvWytoaIH/hm+awfFber2cfSC2Og0pW
+1gD3WzH4YhGC8aRW7O1LC3brMByzWhiJQujOpyNZ+uEjYWsBjq2VNWEl4VpiG6ldMeowWbsF0GB
a4gQSoM5jqxbe3Bbhn3EbdTYX0zlhj8gywrV1qn9qNhCS9FuVErzErrmrXWk9zYJFk5by/DHZaxU
x0Ebe6VSiqd/ePn01fOv4OD0+MtSc9z16F0lTrHIHh2XAOYxWN4MsJjBW+FUUsdbBFkTQQR3wCbB
c7F9OJmj7O1bauDbt8RehGPia+7V27dGsSeB2yjgFeEyumKBcl9XvBRtwCBqEcYKqhYPkHM36wdU
kclysb6cO3BJQrr6z5MwlYBE58AflE7DwolskSlge4AaGMSfNyBUcAglC3kvb+qzPw0t6q4y9RIJ
N7w6kiiYJIHBZ4YbLIxxFk+qWIIFdu6TaqeXH0VzhQZxAyjQSFeCTt1tnOssFQPFoYvMuJ7P+Q6N
drpCxA4S4/sUBktVRPFhUBu/KsqeF+bFjgCFLdEBa6AZxjmYezccTSa8ERUU0cuo/85X9WbJoiy8
xMGhN0WXw7vPRdijl31XRn5gVn6DVnrwi+cNfoU0NiJqOOo2wB+q4RpmG2htAk2CVxf1lSmGXhIJ
tJjDX1TzJWfRB3DJjeEdSWQ9u8mW8805XuIulxUQHWwe0gfpInQCDglFV4k+UDceo4662APVkJNT
1wqu3mzhksIJzozDTXIjiY003zA/OPnp+plE6HQXNkC7NFNDCsKiHd6DQzYO972hnLjzMmzg+bw+
O2jWN3N2TEYDaxA0FnRT553IBT/cHsy3NlLEyLZxKrrHFIY4ag0v4yqunY8d+1VuBc/26te3rN6T
mNjPzmuMXjjjS7pFJ6zigs0HXKhf/t3nVdHX9KyOk+qtKSDknQ/9xcqLb13RPDcFtHDUdlpnHomn
UZOqbw8gImiiR9c+B3hui73dEu4LS0nqUJWaqlQNxT05Lxg/Sflp3CW9MRUrjMofUBlNnn8ya6Fb
xKIrDVAro6trhgro6EGQwJSvKQcGo9WfcHu16tSQ3fUMjy1oXkCSsUqE96sVOcsZCUXsippq3fSz
p3whPNCF/Vo3LIdsh7BiTw57j07L7IpUo3MURtBM5YpxZK08L7s5sBDdON18PqwYx9jDI/ZzG8H2
hIAH7v2jvioh8wIeWvlFhBfV3ITswuFHXVnmClzKL289bS0HzsNepn496mX9fh+mkERNPmSM+ACA
M6Tao047Dh7KVNDf3nMtsd1R7cpM3zTFyhnPoBLRD6Fa+dU38vblaDE6J7FFJKKv+IXN1un8Wp/B
MWopxpBXtdkQlgZFkLQ5jQNatVDmfVTUu/daOvjWDlMuLcsHZmzcjOTeWQFSeL9VOm5Cng2kMeqT
iDOQWdXJuPDwjh9g23qCTB9e0F/4/VzO/fDKPKpCjRwJX59Z8s9/y5yxXsFr+6xy4X46t8II9hd+
ysQyUPd3MPxOnnSDzlQMh573wD7W6hzkdCZC6Uam4/XGkVcolDiFi5Uo2ktgENYmw7h7U9F9LsXn
+MsbUrSSL/9wSAyIdYGIa4+fMIqZ23dQIPWS9dnZ3YvSSho5p4pz5Vhp1eB8uS/DWUMEwCD2JOuF
/ieq1OKezurfACcuPWVa/LaYt1ElMb662ZlQZYGo4apumVE6b5ntIOHtJsWewD+n4thvf2/p5T2T
MdzGiO5JhisYmIuPFjJkCDmHovX6AqaHj67LM/NmCc09GzWVjUSBhu+YAcNULG+6UbwPLrpv2A1C
ZszWHDgUw4nFIfqWo7UDVxeqQwkfhatci58pk3iGf7voTxeXeLuBdZTpG1YXoH3rLaGSLqj8i7p+
xwcP3atzFMbqdyA5X98Ufpg0WUWUsW+XjZkDhE6/lHCikO1IT8eRzEqw4lqyBpMo1X6VSLClPKTK
cCHLd7xg4uAcDlmF3XtaVrShDkyUPIw6OIlOyyWBj+FyR3lL2Ub1CXgl3wBRUbgMDwTfVXIHAe6h
SDTtnjEa1OXsGmH4+SYBlycpjJ+gmndSrWYfKPy8Z6fvKqVcOBpAiAhtnXDbou0CQTFsJrSTGG/g
QHnJves+SQRUl/bSp4LHW6jBFmSUGV6LcNWHDSIxyDq60DiZuxrxAvzG1o33jUYQIA0Ijn0cQ4JA
b4ygX6+CGVIdsLvc1k60Ai6TtxacWgtv+Bb2UFU4UhR69pq145LQ2LBAp1ejK4L5oRx9NFeYj84R
C/uTR0A0tkRfQ5g+kUB6ubxUtw4U1QxxwGC5jQ0IFlOnkCNs1JcMFkbYCrbKJm1sLFeKL1GZ9ASD
a10HcMo2PHCgb+oyLxB6G8+bRBJNkfZ+I05m5J5u6TXnK1xRhW6Z0m9hcKcACHea0Hltwwd3sXW1
JLDnvaxyEjMQT9Z5BNpBzWurVFdHDW+P3BtW44L3pjRgU1KBTRunCOsqFz1Rx/HsyqzYxntwFdKB
tJG6h9IkGxfDVeGLIOYlB06i/Vluo9c1/GKisp594/lmIptPEl3XrjMJYg8S5wojM80+VMbVAXH0
RjO6CeSCfM+W8cXIefcgJ6AXaorodx9xT1YexIyJBBu66JJOdMHZtgEuLwhCzVB4QnjAhs8WG/+u
S+IrklI1CtKVqoAXY6J4MaAk9Wm1mIiRDIpWMXmaWuHPyeDgk9OkAZ2av0FbKFZvRtst0jharliC
tgeSjUWrLRn5UzyP5C3dl+iilCiG23RofP0TvNI86QaLwpjQtK8ML0XfR1mD0uvVGoXzOMohBpwa
j8YXQL+/6gRwblJSykGed2GGcByScdyqWXMLQnH2DlBTU2UG7nE2n61vfGG5EX8OHTcMkeucxdip
NcQJCZIz+xQ27qZcz00t/AB0dngaGaovagHNS/YsFZZU0rumbjuBNSy/2pr0vHnAeX4F5uLEMDSX
ThaZWpXGBnS2WMdAh179PRei2ex9T4yQUrh90ER269uPJlgg7SC+uJZ0/qfDEIeFNtEl/dNQrGpO
IPAjH1HmdhKsu3V/JYAz5dHky7nfr51GH/+Dt5JHOF6kX/+mT3L/h3o2yVYg8NaXZjeUYN5V9c7Y
CbkIpHzzqsopcLUbF9D5DRLJCsh2bG7CRkADL29I04cbJtpF4I3Rr0ovIintSt5mbGRyCWDay779
rvS3LTxqo6iGhoFyOEKCXjl+5cy4w1CIWKXhuVJO34X6dMJKtfD1FQmAC8iETaAiB8kAqCSLS5p0
7Ho11Uwn1SK90yQ3WNNUG7nbQ+Lz8SbY3NYcZ91JIdUcOZ22G5a3tiYOb0E3egEKZ9y6E/gT79Rz
1LVEuBXzPl4QFu+qm6P56PJsMsqwSwP6t6+2p/Jk8Og0BXdhlogdDR2RMzheC1Nkj2tSVxjeb0J3
CR9MWcepXO2aBR9A0/DFI9emI9uwI38r9g9/uhP41u+IPQAFF+cicnlbM6wJaEeclg5CpU7GqJuY
mKHS8RGLQns1z4gejpSLZlqthnKPUEgLEdK36UnrlDHipam9RSOvEDutshC348u+O7NbGcWOB9VW
RldfGERZHl27VCE9zb+3wmFh+UeqR0dhx2DGkA5EYaa3BU0l/p2hMrSFYcTFwqV6OHbED9usGyij
4XoEk6pETbpib/Rs85sC/ZgoZ6r1/SXptyVtz47lkb3gtLme+SakscrHJOiWUVxkczlJGpqAy5Jy
25buq1T8mNYJ6YkMRKFI2D3omnBbRcRmN2dysOjebU7uNqfoScRVmnL6s0nMTRONPJKyvMZuJyuB
k8VajswDV4xcwdDsriKAY17Vq0lz9K1q8gD3jO+cvxk2VS670Gy+1SDbXdTSnyH6eeMtE/18JKsH
8jWhNbbJyBFU6dFP4JUnJzn7O06q65LU+hUrwnbzH2kmH2LWCmkAFuIFGfVmYzkuU8x2vM4U8xRC
BOJXUoZ8kBIuq9V5ZWxJKqsAoDR9e0d/QRAhhJgVtCmp/mFWQc04krx99+42xvnRZu4fzV2hyX3c
mBfwLY5JGi8gfGtGfdvKdGW41EKaRm/PR4hnhFGgzhnqns++Y7gma6YiQFCBh8p+GiPmXQhlNftz
NSHul6M+KzfxL9gZhFovXH+XML5th+uTBQ3bYs4E0jw+7G+WcAAxt7KUpG/q0oJC2LT4VOBuAq7I
aZ+QtgzmQI0aT6hJdrV2ouSQ90ouApLkugsOKwyncrrS8d3RhEhf3yzWo5QD4e3ClLK7BDVC6IC9
Jky0UlRwV0s4baBpFZmhrdbdMmqN7gXHNPtq1tAFWqqFonGAvEMRPgONQFurYjtOcSoim69LqXLw
zaLblhIm6NLGuEfMDuJeRsfhkBDSZWTZ3Sb5ge3ZRaZw5r2NtUfnFl6hGSQb3Qrl3bKe3z3/+niQ
cVxEaDVIyKPxBTb8QYbqF8YVwmX7AJYyGwQnStksZu83VWZuYWnd39SblWqpaIPizNndrOpH99aO
IO4sV3C4VcOtrO66xKj9FS0SHTN4s5zhZTOb4A7EKxDZe7icsSQHK4bOdTHHgJdDK8xf4xWfS8hn
5y68eLP0LjYsDJHKnTzg7Vu+TbS9grQ4ege22IFW5AHVjt/hQLImnL7w6AXKP9yZ1mJxPkIooZn4
Y8Ds9ci5Zrmqz0YEL2QMPdiCMvTovYNIQ1cVmYqx6l2g1KXxfL8QaaydugHpBZ4L3eXy5OFpMkyV
TaE0qvv44qqMXpCCAPlSdCbrarT6or5aiLlOiE2JCk4G+YmnZGuZEyhTmrGl0L/wXPd/ismGrqbn
mAJHgFyApmKslEB7pcWtpluXMQ2GgyXnycSmKeyTE935fnxviYiNZQMZqEVSYW09HgBcl1JyW795
N1sW4op4t+nfbVjuNYeH7Kpe5OTI6wznQyN5DafmacN72xIh1w+TlBGHPUmfQN3dLZ/QukXZ9c+S
p3sx5rHYNyT5Zq7S5Am2yZlbV5Jfg1uq9i1iDLNrbt7TqctbF2NchfcsJ7wmEmJOVBKzFR6NNFfZ
NSKpOuw7bzTs2/JWBahxaCkhXpdq9YejYw8yhtwSa3XLOURdpLkL6wQC9NmffqqDhzX1bD96LKor
e5JMNWKrxYE+eVG3nIqC3JKcaQU9KnbHdkxTOZnTwR1tOtmr7Jl2GbA2Oc63a/tKx+Kh8wjZIAAI
XA26wmkD751xeCj+0upDNeHZzJNBt3hkgqStAbcUcbRe18dkpOcohWm5bYpaw3f5ZJr2epewSC07
CnMY0boJ8+QceWDfKbzEJHUyS5A6bmyqDjOB+9YSp3flDOuVtMLfFcTUxFSe2A2C3Du2BT91Quzw
BTyq3uvRbeW6rYzPY3mWqy1XmwXalo2rMxABbVB7OpRvDdVAWpYAod/31kG4JCo51GxNKqU0eGJD
10USGd/hqOt5MlKEPPyBMZlaLu9tlxB1VnQM9p1vEKOT2uf+eLPWhq6qniP1HAXK1aWp4mLB0qt2
0VJv8iJw7yp2VQPjgrY0VBujpJQpDU+/pQi5adfUROBe6DEBO9dweeOTUy8T5c68Xpx3g9CWUlW1
WkVazsAFI3Enj0HApACyYkOda0x4evNaO80T28Wl91JvUzMbatRL078ABw/7Sv/6hjo2azg6jL2s
I8YqAxCJDCbnRDjv00U/v9w0ICJQWFgMH0hhYbtpReltWh4v6PWZ6Y7s+c50NhiotAjVav1AW7Qz
JyVVJ932O1defH22IZ3XDUF9qewI3fCuYqb7wDBQjFywrJeb+WhlHEO0ncRswVYRZzcijJAc0mU3
0C5eWDBkMkJY8GlpQXCr7C1Vtght1ATyee/DTOBOG0hqd8hlyhutvgNsEk8oU8Zw1jghY3j4yadB
DIFAANmywQeGErElBUpLs15GdjHVYnNJN52WLRdlsOjcHRvdOemLSnK+h1fFdZlap9Y3n8IutuAL
Zoi9JHjId1eZOMxA/oXNzzRzd4U3fu4IQy0qy07SkqPNdsJcIZ7cneAFYjbbQy1g8+R3m5xypWwp
t1uQxNjP0FdzyzwRtzwhvcWB6FKpSNftyKl+t/WJjTtCwxbc1NprxOb/Ze5ddxtJsjTB+jcAd4BZ
YIFdzP7ypDaW7hkU45Iz0w1uMaujMyKrhc6MTEQouqpaqaYo0iV5BUUy6GRIqkL92jfYl9zXWDs3
s2M3koqqmd4CKoNyNzO367Fz/c6IwkzFnInLtctvQy99Jq9t4ISCK1ZiWlQ2YiWZYiynTxChmWz4
jOYT5549P+97kJagh6Z8nIntTG5+gj7rdwFe7IYo5RY89wrveEh/wqYE4yA4UBy8JuodN5XwZ8gz
9kSR44nsyNQ3mwDbytT+asS6NQsxmgxqIM81gZByUX4hIBaIXvAezCKt5KPFUVOsSkb+Mr15AUZa
K+LbGMTumOPPcSz23JKf6UaQUeqZH+mQQUhDws+RaISkFV4GBxhjtf0ZomDNNYBcLPocNS2Z5Qg0
hQB0OLQoaMQam5f1H9uPZiXY2lxAEp0twkixPRRLJgP3jihPDwRjbDlmw3zvbomQMZcNmnwwFxB2
18etRAceOxH7nHhIQEn67+gAeJRq7QPcj3H2JTf7gWtQc+hyuWjfd/TAbcNUE4Oxt2WrYA5R6sEc
E95m/WMbQzpBvnIXV5kIlhQif9XsCIxUrVjKbMfov0lPnOqDamtnaFJ6Ijqd8QIyWzXthukSK4ck
C/Z8/t5s5Jd786MHoAkOp9Q5cMlPv0B6OtlcP0MEkIBb0ZiAURVA5MDUr6PCjSxTZmyZlU2UhZXK
4Hd2NWVaeImYO4ZLwu7AfkJcEtgMLfo5Xhcq6h9ATgn/NWhKPH9oUIpLtoJTYoqnUNwtkjfjyguw
tbM82K5mlpeTh15JmlqvHD3ySklvvXLy0CvpTZFX3Hvj17ELj7F0ejP45dRq+0ubLDXWzKn/NFFe
1j7aD+FtPVXJLcfTm3r6EU7+csORQvXMuWP5HBAHVusd7cKtvRXalwh8tgUmCDDaiBkE+1vlR0fh
B9KO8DkoUdWxgBjxLfnP9UPifpRkOt48gruDPUQHcL9xlI4nuurlwFL/ILFpLgHKLOMl1D3m6Jzb
yao0HCCoc1B3QbK0t9v0JBoygQHDLoIO8HG0m91nCCnbACx533ryMS6q2eKj50HwAaySqQKr/adm
VYbtJKPzkvsLdpZX1s+5yD2tJA7f/B3yIuwhorciYSxN5neTBwLAlpQ9AXrjkSZvYwKGKivGWkQk
q5alF0CLwraf+TCvvGm4mxiSLxu/mwmG5F3JA1LnPU2apaD8nfj0vh1Kjda3K9NH/LgFQAmkKr1/
RLjSbqceqRSC6Ein3m6Ssa5vGRPaW9iBYDOhsJ6mFzt2zn2Vvo2lX/EVAXKD1XXnJmzfHDQMy7mv
He3anycniU/7JJzphLJNyVn7Dh0egNt34gugWdUM5gpeCQC4ab3P+75pyudCGZMOzOcQU4O8/8Sc
AgKuRWZfdjZ+vetHyTk/MB/EMKZtupGU8cvca5NWJdiBDXJxoTB/2osLiX86fjn4xu+HNoppqqvr
W4dP8cpPz2qeYXQSnufGzx786KVP9Jjd9ANFqFJIoh0AMV58zlM8pAKPSLvP2eE9khujsTpIRFQR
73B2RqLjOzuHNT3HZ380EqzxiHGQL3yCQzaHL0hhS1yuXQ4NnBW6i1tcL4grJPBLgfE2zdK6uM8h
3mmwPLAJX80w/5SHpctB1CpY3AcMI7hcKAKkw9nVr1yfrMn4uvkMSmHutZGbf7ZDIuhmwAQkK3Dt
LgjOBkFqXlQmQ9HVzaStCTr3Ybm1p5eUsSDLL1qIAU/x7uaOvATZ0ZTdEKIZzxjcCghbvQQvKfZR
N6SEvKCwZcBCGziPDEIHFrHRiPAIcnTcgu4YtYCkrzLrZ2gf/EAwZQYQE8y0XIgBry1qYWByn6Gu
jaeW0Nao+TbRI5r6IaXZYlRGtyI29UQLqcXMuw0sTITwAwtC2nlWoucA31paCVSkhI5iPD0I7Onu
YNcXQE62XWwbwE/zGn2baq01HNBagZqpI1DcblsEuHCtvj3GqWt9QwllgkJ6j6+P6zlh3Uqr0DHC
s0P9+gayQKCZ3eysVKfCZZCNZXGj6WPSU7NZ1tDgcoGwbaD5WbjZMmK/941LcrWDqWutdoDuy80y
6JxtReODhzoJe1M2G0SjFv8L3JvuBJE9Q53C2FJOh5EAhCkjJB0dyP4I50cd29T5MRRq6DYAHRgg
hjhZ0RwBHXBr3QZmYxgP2ZjWNUb8a7Bv0+oAdtRiie1jEcI0nlGl1KQ7jT6nvUT8oQeHwW47E46L
sdZBurLbvtkQLRB0Z8Rg5y463HNf73dqC5qjYlUVyKhbeHvLqkN9i6gSNHSyISh1SrXzGYy1AOe8
eJB9cmz3BjFAM0kRgSpJra3HyUZya9Z89gC6/Cl3km8ExoMDcBZE2pfEopRcQF07Hc8UOGvMemwN
d++pYBzBqzetZCG4WwOjOsOMpKoNh8up8PTv4AqDCjjTvHkQHHK1mj/4oUasp904xhH4oI7SBfqq
H4scv+Aejd3+jAKcG6FUvqlOAXPuQPSgUn0/HUuVVFdyEJNXkusjrCJaLPYFt2kCBxVRywm4DDII
i16a6IFM0lkDgtyfuU/240Pp5V866a9RLJv9bIgGkZhtEVzogQJhUMuRqNbZYeRyLNYuS5cKvzu7
l3RZTsizHA8ll+z2uxV8ypY8D5ccktpJJcprN8xMEu+xErYFfZG3ln19Ho7OMQedfHtOVjPNfu13
6NybMEuZEv5MnCOm224vLZC6z4aSFhZ/tgPIOHavcdT1mshdGnnCS0QgxFgBYUOx2fKcyxV6uddI
Bn6Tg0rMa/5Z60ddiCWNTPx9yjSMFiJM/UuY/KT4O+wIeiIQKSbdDFk1jJ0kgqUlrUcXqK9Tz/hq
AaKBsLrmdwWmRV7pJDGKhtV7InZud8Mhn2iemwZ7e8fnf61ve1LF6z8L5prEpWYGMf/rJMSxptgJ
qSsMV9bimXl15mvpq/M4RLMRxd9htFzpR2CcrDOE4+0drxQttf0cuchoa2jYWWNglaA71Z9ApQ+8
DhRpB8Ni2SCaiNOa5rtjcZlc96qMdCxFnPg7mVF8qK9eY5VDMxspikW8g3oSyLmlc7TqY/Sb4jUq
lIInKAcjQnYkAHv4sY6b3iGmas54C/bit0tMzqLSwghDL6OsKIk5RoqqlpmrCppfrRsgZQsnMwMl
hak2LBNwN5gSZsveT2zdpgxMfzCyM9NPFN4wFlD6oM+gJ2TjYX9wOOAuP4kbaZBIynLFVuPpmDre
Toj6AuFI6wfOFAD5b1D+jFhPGy6Z+UozGzpWWfBLrpHaNTArhlZxuqjVdm1uCBE2zTB9bBvUDULK
LwiJWhQXzewCxTSRBQp27GlmNu+SlRjCTuE2Ay2B49RVgqNLlLqWLefw4bxXYQYXnwa6rFebGyMP
XJN/AiRxUfLhxUWop9S6SkWVrGVX0qwAjXO8kFNpw0L5bs2qZiauRJvak0pv7XT1uOtW+ZmWctNB
3C60gpsA8QUgu5XsFvH4OhCOWTH5VpueyHcS3fqGLOE8IttFGcO7CcV8TpmOZlJMcOxoo6o+44yt
gZ6+mbnbLLo1d1kiTUXkSYrI+AHtAGnCT+2yZXvGXraHpCwhKapvsVQERXrX3c7eVIG7AfO/yEce
fjfD1hjjbIZQjuarri2/oaTFL5YfUFwrr+bLyQYh38CJet0vLpfLOTnagKtklWAUuFPW2W/j5uHM
9uu8egovZMjVIRGRiYZBWNL7ShuBrO2V61Vehh0qS8uVyuOhcq2mco+CKCapA3Sz+nkpBoax/gCm
G+F9Er+wddKZCFjTNXahVbhjt+tUolHrjWeBxQFzzM+dxP4M6j2kvaY3iYRQqJdyFdDM0qDxa9Nq
D0bbdHc4DC3gZ9TdwSW4RNZzxjlfbyCz9nnxFL+BydKroDkLZSmfZziGtl71i+4zAbbc3NFMNMuB
pGf93bqhgAEUOur15RLzeDoIPjxZZZdfSUuMO5X2VqMkiDZfkXeSRYkJN8ZtZKkZhnBVYr7R7m7w
TM5NnycgAmfU9dX9FUogyW8nsV5cSWdOgmqeDmOOmbBMV+d8hZeu5IAMl7TEqr8yT3I4S7gcVDXw
kDUD3MXIBx/ZGQmshhhvNtPtQz9kF8A9EzcNNyTEn7MnEWwM1o5mV0OACuEiuWWAFu6TFWv0V1C0
ly94njz+J74SW12SnDNqsE4lLcQshWO6ucM87wmQZ/PGnDIgqeak2XQqompFKvmkBaUAj62Kmwin
JjAxgmcEH8xfj4rnpOGkeTGEAR01xt39SEXSxrfF8zRPRKJo90lbHB9zn+30y4IcwltRO1y1E86g
KtUvrtd1vQgwbr7gDFECuvgUmOfjMapKPBWJeRzzsXPK2Q4vRaX3y2LXVugSWstTrClav13z41V8
0gLYA3yNjSN2S8O8m6H3EwfRDE6lDvTnyOqReHKYmfIzieNgF9F1qAAcMK2HdeOl4dhAP+24D7EF
An2PZQcJ2F6QIgBme75Zll6/bEfC15pjMFtx+ARQD8qrheDnPn1hBu+g8vnIUnYe9hmhyaFH5Rv2
ALehav3ia0nWxXpu53PCdwcanCbkTn5pZujjM5W72Ah1/LV/iNom6gdZ3pEjnxQc1sWeetAAZq26
M291ZlD2dVkRLGyLKTszAE5G7uNAAapvxFuyzXCqt5eD/4rG5cvlZ0g4aQR8yGdNaZCVsAT2xokk
skJzDl/ew6GTBb799lvS/PFc/mu9Xr5uPjdw6aOgoRZzMBjAPy+ePaf6PyGqEGXEZc3CxAUKoWGL
IhMmRjA+vqyPWS/CwbFBL3Id6FsMEfNhd/Z+7U0a9O1bam+Z6BUoii+bzRo0FLaDklaMNCBhd9D5
p7yvhrJTXzy71zNxYN+v+sWeTh/czv3okOG/gk2wngFGTCveTk3r8scyKSKfQ46XmB2+Ft2r8rnO
lJ4bkWgpxmMbuHrTzADJSjnxGdIRnS/o7Cs8o/LRAJnNAmwBFJgZkF9YlWV+uQDgq3Z7SV5UNhZE
qItmGI9sYrV2+OyZ2TCX2+nHmpKr3aw+/peXnG3tWdO22/rZi7/7b/yA5stRPS03TaR/g+2mmQu1
/kf6vN95OLExwen4NqA2crN9h1+XVB9RAyobjG8gazEyqt3oMz7F3AOjwnPVjsHQqRhUVYOmWCxA
fkNkffi7fBFe+vh4cDXGW6klZbhXxjpqBhZKAR5jykyfY1M9qT/8pvNO10Ek/Ht0NMIhVQhP38xD
JlBdinBkxjx++SD5QAK083JaJSKYZs1s0TstbmtDiGxpYOqkr0W7BLACDH2lQKffBM2IBoDCjc3E
Lx8MJUVHGE2M2F082gNJr/Nd+IE+a8NxJbxn8jOL/ol494IIq+7fv30HEcMVeFlDk0jEPjO8xIh2
wr2z4VIHBHD83NO4BbH70BykoTX8nsYMXYFuofekLZ+sn7QV2MZ07ByGARLeUo/MGxWFEvaLj5z9
VWs5X5+8Lt7+dFq8e3Xy/o3LjuMf4X0hQPERD9w1Y6o6KtKcjK3iYCVRalOfBpzjNX87/JCrZUMb
F/WdKZxcujSYDbfhffJejfbrzUp9dueFwuu6WYHQlNT17lyM1NBssGZpuhHlbGvlYim9OmSvSy8F
8LaGu6VLaNI2U4vX5txWzGY1hcaz7e3tgw4W8yF/wuh/HtuJqd0vdnoJIyPsvgc1YLrIYcuwDXPy
nBNHSw6TZ/sTMHTYSirzsO9PDeDdqAizmoDEbtbwzxwDTcZBUlAFTrAxBjQX5oBpmjQXFTKSWBPU
Y0XOzR7chEWakA76XeP+HAJ97rkA0JdtltTIj7kN71vQc9BwrNs+jmqYwyPi0p1IC24V4GUg18F6
gTXIQcAA4/znv1Tp1AxeKIWNpNThLdxnWJFc/gfuirVwW2t0NhvEQZ+V93s++9d87Quw+DnfqA1r
S+QfDXZCGKKbhfC34b8WgOFgf7BwtACu/SWVrRmfzCY4tGqPX3/GnV9tnD0ISwlnitDcZY4tm1B9
yGf1PAZzzC5QMkQGOuhjMnWlN11z9ScwjMO4+VY7MlQgqVKbn2s7r90E9FjarhnroCLMKNW/RLIy
N6neJHeyrkzcB3uMbSRTwMsHcUJ8Eyi0/ZQV2abvtMD+5A7VzWRMcTFqum0/enQXqOyeuOhsFDwZ
TXcEDeEOCgOG4tR9PQuYJln8dibnI9wJjWwZ5STLACYyUobNFOAOAOcJMAcWzIZn3coLNJx4rCLI
kKB1P36RxOGgPHPN+cEJBlVuwXgaxy4RcjSTJcVRge8LuU+iUEdYEDy9ZpmOXw5eMgyurCTNcpuM
u9IUI6IG+1MnpiA0rFHKQVFtMW9IKpiM1TE7A3d8JMVUUh2XcNvN30jt1yyY4xG7YDZX4fqbY4mG
K9aZLQqMzvQjhyJhkMoEZCUZ2PkYTBDQKe7MBKeywFmYRpsLrsrD9F4Dmhl22Xn5oJOd1ac+gUC/
wiqsOzudPR0Kr+qTsh2kOU9aF41UqEAkgjU0YtIny0SjzvmASPPSEgDQP2At+kt7oSVDfFtXgf7c
WUOgsaQK/72zDvKyUgH+yJX2D12P7hYB4TFN7KyEzUe1Mmj3j92QfiJet1KLOrtSgkTEYI52BnR1
cyvexBI414SXZYIxZISqDurIXgJ1hSuOmX6SScCYpV6fdRnHHvjesksOBqBgsfD2XmGURrs22jtq
42kB4NeGHAb1RIsYV5UWoaYt1S+C+tYlPaqvWoYmbEEzBOHru2xYw3o2zS4CXZOkOFtOtZQIZWcU
iFFjnTIEX0H3WXf/FZwL2hIALzEwxy2lkhqzO56th95ganQkdsCD8yzAIirgYt9islX5u7gEKzDq
lK0XRwM07hg/MROjUQaQXAbNe418/6tsGmMetuQwpv9qC65nFPTm20WT+xzYXgXHK3vnEyCW9cik
hIx4qy5jR82B2FF8jgGDYA3Rm07r1kbXcpEwbsraCCEBibktCcfRiKEXF5FjJ0nELfFj0Kb0B2Jq
dSiVxAjMHxLgzIFKxV38ocJO8VSoApc/Uoiz7i2QSx4r9qmXUg9YDABbbeBVcnzG0E36UlxpUbkt
U25+XtbIxkVRxaFsGaK/mcbfY/gKGbr6FLl7VXjEAKmSJWuYxQMJYsBY2TiYRBCMlw3QH7V9HAr4
Img4KGtXKSdFZXUDeprV6wPC5PdEx2Md9EtMSESBVB/1bmfMvq8q8cewT5/CE4bzioKkqivQ3c5v
L/qmuRcQR/fsPCdtLJYxWQYyohhx5cCP2cJLctYHIDqbRUO2MFHEHMADMKVYwgo3TEJ9OW5hiIlb
Jx89oMo50iUXHiM+rKtPAt7ac6VLpC6hVFhriCxGq5PDqDG0lBWK4qQrH6oYIhdPeNicIY2Lifko
BuXCPfRxsbzDa8gw2QC7b2b8WRCB3Ek7qkU7UdD7A4fCzp5QSXWh2Z1WZQBvtHsgVz33vQaVXBVM
b3N7u93gUCkVC7i+AkwMhOTW03U9aRneoL73IkPuvdXFJ/66Pq+K4+LFnoWFS688pva+LXxPxLZK
ho7x1fuDkTO3K+IevOmqchRET40/HmFY1DSSa3TufJLaPXVCOY8gX8CAU8JXtuEaltMGY8DZ7u/u
GF+O9s6moiwMd8J98nnGar++BzrnBRtxx5orzT4QmwB3nYvjxk8d1ker+A/6x9x0pXJ1JyFsiLsq
OTibZCiCWIiidfDU2lw1fvf8RLnj1H0owOJB7lzK2GoqJyVWl0g3iz+WyakBg5N3wfiWEmR+8PCO
IGBoQ4gi2xX6cFDyJnAZEV8PKTI4Nf/5znB13x8AlZpeVUx3axnDA2VRZzfXtp7mFlovPfVEtWdL
p1MjYroPUlx62aK+ZL/kBh7tFp2Vec85RIE1RyIw71370ALriwiyGmGCh8PIA9Jjl8nksL5TB3L7
VETQVAfl3TPOyapj6iQkWnEiwH7ku4RvpcVcbyRMI73EhJyDJcS0f9AMSFCIDv90aTE4BtRm6/I+
a0q6Vw5P3u4lclljH8LJ1QaBStzxMDSFEX+A1nNm2oyABt9p2htP82hjK/1TD/4723aLXAruBpeD
pL2ZzCA0DFwdle86qzWnIHlErHUyaxnH4I7SfOCuGeSagT0LxZavtNwi0qjWVSftKkcZCFXKDUAZ
HwWyJJlWjiFk2g2g0dh+Ij5U4ZiGIJqMvLLmLJWWoaTRVwLmLu9r10SKyfbhCXI710sm4E19mC2L
Ho/UWvD3R/yvWkREK6GjLRiz+EcI5EXhqgKFguGkwAvOQ7rqAkid79epvzsNc361nUsIMMXDiu8k
2honQnSY5jgMsAUEPaY+FkHlUE0IjR2uHobISQwvXMTY+uPAAzK5SGUXBIaXt9XEhm6jc7Rr5e2r
H9+Ug8GgurhIR8JG92pMCM+osxbIBHjSYOSHXLFhICYvpDLwQIka3/FSt9fBOovveMxXOwdVAl0z
wjSIUAHxdelzQ4knwak7sFXqiiItsXlBERJ9khKKokATIOp1Uhd19dtuP9YdVCE+q4PzzkUNE6KH
DjP2FCeJoGT9WksiorxJyqwKERpy787GzlbGWapctihxLkLq7dRJ5oZZT8y2S2H1eab/d3SLkjIS
Limht+yqj4fi4gK/enFR/J+2pYsL6YJ5TFG48BA7AtpFQ+0vLqQb5oHFjaPYfH1vek05xo0j2/m6
FcixdnvZwpW6oIwioAhVDUk/7yhXfE0nmy9iGpjp5u9gh1v77DdInhDITsX64AojbMHFhbcMEBxh
eErx8BeVKMjNc7iiJoWPeAu0LFLxUvxGfd20wERMVLJRjsZXY1IAD+4qQDLkU0KZxKH7iula3Xym
AAiz5p+b5bY1XSXoNTshAfYYvAR6ulgeW5wFF5oCE0oN5uqTQ7T18yfAOkBNNNzuxYW0dHHRh5kF
ek0/ae9eXPhZONa4qHgvmnkHDfSUvo9oGWZd4Pe8uaqnD9O5xUPLdE224xB4QgJLaMC1FBTj0pZ5
Da2UCnZVWJw03We/eM3aDCSIuEd7BvdPUmPNEbCqGCHLE9d3V08+ruur36jEIqYE9DDPoqRYDkcP
Kr8paxuPupG/1ghfCwudSX8ORAvf6zmr2UfJta50kzGv6d9HqHb30sKXXYApMRuRoTHIdjIBiAc2
MnWTKrmuJYPkb6Aq+EaZLBBTKT1Wxqlq72yQ2Tae7tAqb1fQLUEC7BuUPCLEZB3brOjqaEva0WlW
z7PL7sN/0idLD0ntUVKIzyizpGfdIDkq0bs7c4ppuPBeE8ggClBrkCtq5D2h5CxBmZnmKfL6CtFp
3IUB+a5hQkFNWiN8jhXQLuvNhvlm2mtkSQ9YFoERNHcrsPmoa90UZKprFqutAkllMTKE43TOOIJj
iyA8eCMZ4W8mSLUUtjdZYDfs5xmZ1s+QifrtXdF8ZlB2+hoM98TvZPtWXC5nDwcyy540H3FMh5EX
zw8ijgzRofWWVAb2DcuCBR+MmdosZwiR0kwjuvk0hODrFRGwHYYjidtXcfC7JrPdzjee+5E+K6k2
YhuhZlepwdSCBW/wKM9TgpA/mtVyVQaWpsRxVh3d71ekArOZX+NpOKKMBlpDMmA/t/LxfjZKMcOJ
/pyRX9mEgSaQOdra2cGibEQNHewHNIkMLZtlHq/J7qwEMoIH0bFLWLpdYcz/wpDtFV6rlXqFgDvK
n0mNpOeoan4JxPCO0q51tLOZSHKnqvRnu6+E2upRPnfxCMhJgNU8fTxeZqIJ2bzycGOvHKoWaJw0
MhZh1DJMJSPgCvitTmIJKLsbhPSisoLLYCXp7NKKfV8trC89pKdaAWD6Ux5lwkiSz1LoZz/Y74+b
dfHStL35ymXdGCvgzmHaeceid555rZx3Uu6gk+KmuTZX2PHc3D5z4cXsfYZ3Lca0A1TWuqBSARSL
xRtNM0L//bjTI1hGuj7RbONiLSEm/2o7j2rMEWDd2pQx+/uDS9Zc/ZUMMOzJvSywgkPbwwT3c03A
WZp/hoWS/PW/LAjzYyfP7BvC+SEAZVCYJU5O9WXsdEQputh8VxZPb741ZNktUuJ34ci1ObJ5QtrV
lbp9j36rN+qr0Xk/sujqmpDAgU+ICYkbjrs/8o3kyXv6SKzCEU8MwYoEQX5rTiEkDwBSCDrcoAFR
adQzrXknvTzwpvK+E6Xlo6uUKxH5NZt1uRbw9jiN0FFRgpA8MTUeWvC8N3tMGoBKt/X0ZrJopm3x
rJjO68liu0rwO3uV7hrwBW02XxKuZHXBVZ4zEgWq+bo5ALs6EN/IosY0VDfWZCp2oR2yagGU3LN6
1f4mI6A9uk9fEsNVqP567Mh2MdOe8ikBMCaKgfZYSGiAzOdDPMWsaSA00Edi3J+8y7929ufqgc9/
ykMhgFTTcFlXAbAvRwoJnA7QhsmGwY7KrxXKjjyTXvjN4PxYrD6MKRjS1D5pMzR6JcPsy8SoGAOM
so/zBMNXfEbf9zrbYT8cafvhQT4LilnxWhHnynwjGkow0QA5svjV77/E04QHeL9bH8M9uw/o3ZU5
tbDV8fpJobrumxZvTGwsOMwZJOcT0cnDg24X4E+38Gk6fZ7TWOPFXnkBJZinPhdn0P2174GNB/rJ
+lubCpwoLHtrJ5ihEK6AnLSj6w7YJQVY41LXRCWdXyH5bZAfFfGgNNSyHlwPzLP34sqwqNlwMVFO
WeIMiS7VxBUXbt+KbwiNy3loKWx8RhPjOIWAAQ9x8j1U/coFI1imll1JmfNa1Hf6jMoW0S3aIsW3
/gvdUhX40WsTofqt1maKZhw4J2uxUzE/U9t8bEUp6acBc3gBiKazylkrE77plr3kttAomUw65iTv
UNzG1y42M0wtrZXz4viL+U1Vcl73MvAJML0BWb29dgeDiDwcjvBobC4TF525rhFpbiSvmc6774gz
sh5H6NN37hc3LOUG7goAEiVArOJ+WNwzWl40YnUX0IBkbJoawZt8yDV3Ev/F5CEsbKOjjZxFtmQv
ipqxuupNrwWGst2RIEuxvJuCEv9oT51WC/hXHE7DnghFik3AWzvHBCTTVeOy9IuxusnhbkSjA77L
1OOlLbvoTPaEOQ9CUixKvyNPX1RVKvWAoBA6TGISqYZJORS37qIerBl9MM5MIF1ySIVVKrIaW5lz
KxoUs2e2eC9jdbhc15OPncSeSQCFW2+B8JSlMpwr9F3vCLDXtT/pMcxsjPLgc5YJ3Nk87oPhpnQS
ZKiLhNiKzYrh7mc6XCXnnFtOz22EChsLFXR0uy7zCAHaLg2HjhtOk8l+XPXpCOR2NX9CIYaM/enA
k2yZKt8O3Mc9Aas5PrZAqGcbDPHZ3Jz3cEFArVIgtL2hZCpNlARHRvfPO6Cs/uHpC+3E66HvXQg7
bjJsSXCP4Y8daTHNCZatYxEt1WeRoEkQUWzawg458s+/Aggh14Qpov4Kb6p5bVXM9DMsYDuIZXwA
zh33pR37ZrnhSeHRb+504LeFLU1YWnireAvQVzCl+ijSLFjRjiclDZFKLy1d8xvymlETl4dt9ZBX
U7CtqT7HkL+2GQnztqb+ubbzqzVAMu9vyB8ZZ9PDQmKnWh8+uCE8EExvsSA2gzEQ0YFyhm/YF8hB
sqNhEL/IZtLXlGlERctcYVRUWzsapjOT2AQgYHREXhsLd7SR1E8pxx1FUwmP8rXZV4ymwAMgZw7a
dEYoBh+U7RRHm+0nuIxoz0Y475zo9tipkMiLfwOhHBRbidhV3A8EnrR+6CAH4EDBCIVep3DVILrr
MeV6tL6SmTbMG0rhIeZW9MKyYFnQXKuEDqByZk9AcOgSJBVnkiXXOJXCgz9d5758s5zPWm8jkBnZ
7hmVCPm1RBit63n9Gfw6KcoV8OOb6XY+WWsr9SvKhddM5jZho220oXYA3ub2EvFZm49kfGZU0GOo
eyxmFfAr5ar8FnKqmKfH6Ak5U72dL+PEOmZJzbnerlweRk+WPtbtF+IMPxEH/We46x1WL1oauKLv
ISuGVBrCe+u3xkkD4bUOW0wvGe6k5e0KMFJ5kmg8FN4oDk+2v+CxpvPZwkuZdylEurpmUNSDqKIz
kyqwILXB0MMNmQXuD8che73HLBA07A8ruoZxbo5Vzs+WPHy9QUPMsTtns77b/9gWuufO8WLgcTfr
cCMHkcnAghlRwHwGuBgGKOGFGY+JLCZcYEeJh5mycMUny8OLbHi0n10iVEa7rAeZHNiiLUzlwk4E
3EagQm1dL1bz7bWZbXIuisJ9gRDUa0MVoGimDH0ItL+pbxB/PTYEY8zH0yY6LLvikOsyQJh2yq46
ed2q0mmu9XgH1HXRTYtNQWwusLz0rqsMK65TOvaYw5lN5z3PogDujPI/EFwApitXWcTwOnfLyM55
rrzVkFYHOr+kunh2uI+dZ7PV+ZWAcmtHRepid7F0iF+ReRfSlO9UVKIQJ4GhLw7Bu9IV3mYSPrM3
t3LBbBnp1FXfFYWhmlGbVpN15y1O7Xo7L4pOJvopTUrrepZ129kJC9pRdTBPqeEWdQkf8Q/N/Psi
1L3IdxQZXu7IcMLlSv3RLzTjeEJ1FXq78SELKLVKzuT3+8AuBKOrDjjpZ+wnmQIr8L2IHBzs0REZ
zJDjBZgrSXrnXNNR4myAXW6mhbmtIJsdcjB830gC49o2KM7sdzWHxWA4DOWPR1TWer68i6rj5y2d
ErQtpIVjZ3gVAA587ptV6Jmze6lrIEWQ4mxC3oGNXVOilA/UuCGBILxoEvjXw2zBcDBrDbLUOsMK
zBeaKFYPKcw+O5jVYNas0cJWcXYIzyBM2oCkUgXM/CsMb3vWTWtW7EeCzEkrlSwphC7RohJNXJx3
KFo3zK3Gay1xlir2yawRCorhrrF7ineLl3QLZ99yB8k7F8xBVKL0xWa3xZIbi8aa27neOMRcqJkH
dRubWQkimmwkC2RbVvIFkRcO3oSkfn4oU8ic+OZiyRkkO611pyfD4CQSAeEWUFuUky0lkxjSu/Su
ajipH9dP77z6fmMknLXde2fNsHn6Iu2qDb2T8sgfyB8c3tQd5jY4BTsG+X9SUypWAzuBlZdw3VBJ
lGO8VfAjPbVzFXiZPUflRMAfe5/EhFA+sHr9MHI2izSGxv05ZNkaxMloZWepT6TYRblPPd9VvuFI
SYu3o4d2SFJpKNEpyagtLNNzHUTmxegePHutJ/UZzn2ALuzmspFrBhJqYF5J3Qa7OvhaoYe7yUPf
Jsi2ZyyYO29JVys0ofAVR3E6ZphrdgACHW5DeaZny7otBHlWO1TCl45njVmKz/XaQxCZXIPwDiez
nkxv9MBV/VKqohsQKNLhh51RUlNQdCPUfIa+s+DPf29WvjXPldyg8X7sIoZAP3r+hY/R7tceDYtx
XRDuoF5f1wQNiHnih7mE47bIvozjqU6lD3OqpJgEIGG4M+RhJ9NRlDvFTrDYzVGQPHZSwt0NmLDk
FWcQT/UlmAzXWLZCavJS8Z35eVEe/ZTl/WU2i99eepjACcolGkyD/iTmdx/kTx6BJy/NpX2k9o47
2hna4azKcNi7ZZVOyLBIZmQEJRE+QPS0GojKX2spsSMVsLO92cJZeKVO2rqWNkfqLQFwU40k9Upp
nCCy1QbhdPYsSM6m5601gRUcsOJ22MoLvkykROQG+xYHEHUfj5AYKbgrdHWvOjFzKrpayDDZXD2Q
3ZTWHH97l2gLrqMQ5evhRpA7pxdL3p4Nz4mMS7ExcRkYMt72SckFOekxZVbYLYZNHtv4NtehPnJO
Adohy40SgAcKVuFCF6Ben2M/kWnWHdeQs0cQhOu9tUrZHcmF2hfgVIDgUSGU+sEIPtoPWoduN+7S
JT5NwqSx5w+3S4ZUhGsf5sSPMzNsmJ92WVvQEYeyfcHbLLCthYMU7pXryfQPfAB20nr9kqbW9lOS
aGGUbYZKPILqHzDPkYyr1IfH0Dk/lgN7IKlKwr5XYSM6DzOG/erzAiEIwlcXpQ/4RbbdPqzfgkMu
EEWmCtdQZ12VVSyltyqlyuS24twXMc3Kop4geLhzIC9L3VzgRxPgDYI6GsPLUjiD4oiymygSxUUh
dl0bLtKIjOW8yrFOCx3IFojxTlwdL9djwptHztEmiRG8Lo5MGnYiwXFXAharpWdpj7+yQ22SqTHQ
tSIFhhQKuF4AarXNWbHYsxzsVCslyqM6wz6pDhTShQqYa0lV9r9NQxatry0lOzW5T2DaJVljGTeZ
Pf1HCRsaA96EJqiCrVOl+RexKDBXQJjCDZmauuiKboeb75J50vdVYuSekZJMGfbHm1FxpqLSWQaG
ZyFUstkTR92vHskQ2z6aMzPZzkXTT40FiDhauS0JHoDvj7pwHpgfuOsqZyC13Bf+yyavCoGQtDR7
3UwLyZdHAvh4zLvIrB6Fw+DaAnr/Frx679ZL5V8T7wlr2z1sM6XtKCoVzL61yUdBO0O+p1iTM3Fw
Xh+GNWJFDf/F3OJBDWCmi+nmfsR15e/DalsaKj+qDIOfxqU19w5vQ74zzs6TlEAxrjeTdixJkVPb
5pVT4KDUhftmsSykDpnRSTlyZbbLJtEGKlAa9DwxK81Wf4b4VasYw9C5Jur7hvxZdV/Q6wGUcgh7
Inpesx8TDVDAsjbwYxOMpT5Djo217e2gk1NXnl3RlapkFzun3lQG857e+dIqt1RBPwPvZrXqA5q+
svGiydNUcMC3zHC3QjPpKwnqgqwSeKe+WNor+co1M9WDoGtVRIdIBIqDwKM90ozvgEHIIjU/EnaB
5XrPNhQvHZdC5TyTqKyLa2sHom0BQfEQIqBNjP4Ryoykol4d+azOnpKsqWhQDTzpBc1FyImxT2eS
m1UEyi60plFzBw7hB5QiFlx9u/xcHwKAiV6Pjo9THSC0ktBxOSmTzQf0Qd2XhGDk4oQyQhEGpUDY
qdi6Ma+E+q1B7fLxd648J5kXAjyivO/iNa8Tv+OJJfCfKEVv1KDO5omOykV3+MvilwX4frYQB0w4
VOCysDDiUgUF6K10Jb7jVhTUaMEKCAlubqdiHM+FjWShZLN9e6PyDAEGIz8ZhshVTSvateXaG2Co
J9uxGDGH116PKO3c2AZqmD42oDagE4OSnkDcqGgkJRyunW6T8vpGyXxRxeBB/0GGcMh2c78Zj7sJ
nHmskWR3023B065WYgLZhIelr7+3WqFDTklQXx2M95vl6mQDi5FkLSKFQfqOfNxaoQXVXyurFICA
tlviASYUvNbDkj1vThIAdTIfqWTOmAf8v9em80UkJYFxlkOwP11c4CAuLgY55IITIzPUk5lh5s0+
YLQ+sn2BXmBRO9/WZ3Ycubag9rxmU5jpCQTdEMwoOi3jatcILGL+GESbLX8CHAZP4P5tOHod4Ahy
xaTBTlMemsjUtzNezvc26lubuNMRk28Wsf8h3295+byuI5ObY1ceDuqDKcQ/kGvyi2jO0hXUGfH8
EAfKMO4Fdx8SBOhhmSReEUyLFxRJVWDDJOieAxpuRVnddpLucxYOHrbRC2gvHtUjPOpGKec6bESW
0DQiP/0CtieuU9HiCnSGy4DyCHDuoJFdDA/xLGGYJNkag2bi1PEqjYd8iqCqwoJlFaHULGoAV2k2
iB+Jl8l0eQsXHKSy0rb2JMJCik9jbAX1qdW6MRdmV8DD2Y02z+0DZh9nP1SQWF8GegWTK6gitFJM
+LX7612cxxQ1dPWdKOm8bel/i2qfceFzF1cbQeVykSpKoivbbxcgGq6ftCzKoX4RcxeJ5I6OFuvW
AnVdEkNF238uIX5OXOcNMd4GwI1HRdg960+BWUbvluuP1iGkC93ommZBDdUG7UxaTkkKbk9gj4ob
JnfG28nDZZ2U5ThOli/E5ZWAaQXb5iB7TfT1/fZob8Yxl4RNMTdwfHjeFIo1v1KLlTdi+99Sfw1Q
52cuxLD/1d/E6mO35yO5/MMTwCsirpTqO9JJK2oR3k0+ul4EDugDAx4K7VBabAcI6sJkiII2BT/o
8oZfFIUzItSHTowgpeNRPfwoxTb03WYwK0stjscVi1qpe5IzpLq7UqEFkJ0XHSDoQEIypcHqodcW
nydr58t9pOZbQr6bFvm2INZ7XU/mCrvBC0+ii0zWS5dEweduDVfjzMg+3hx77ek/B6qKSIqKyYgE
JY8BcaMg0H83DMeSPO/Yo6868ZUbVbLtp6Tj0076PMQVu3OBm/7ZuQ7aTA+wEwQEBPg4pQj45u/1
5A5+ulFUZ8/PZQOD+iWMG6AuYQLtsRTpZU9loubYVhuPJQ9shdmxaFyGd1SfhhmRPyuZVlUkOlSk
bJPBn7n5HR6raueeMJGvY8p1zIUyv14amejmlvCmluSZiCDnkD4qmbuDXVvM4WtYs5P3wWiuF0tw
CEIq47w+nR7DMtXfjopvoiFjK+y5D26Lqwbgcm7Yrk0pBTRUixnoM0KvNMza5ZLhdjveJQzeJMix
w6ZG6zmh6eK3nFNmCwwOttKRK9Pc8F3DqmDBrovWxPDaiY2DBEmQ2iK0XlD7cxO2exxO1za3zXyy
HlNxawjF/oQP23kzNc2hJYjxOe29Lu/kJNMpRXgImCHObKB2lDTClhRHI0lA4aQLsnjODwCX0WfT
wm5JUjiYXf2ZQIcej0YXlpMaFpcBwtlRs7SnR4tdHdFLIIIIJVvJ843q034V2dUlmjR106Aq9EYB
2Doq6T3sK5xuIGr4I0zcaUugVT0cZaVdXDcv045RWQ7D34hP9QDPvF4Pz/Nsiu1gfNy9zr14ZOd0
Z4Zeb8776qN5x3a/M6IUVmSGevWUpi6h4fIPZKLvqkCW5sl3+Zu6zaf+AoSMy0GH0mmILFYb0SOg
/n123cHroK+88S/Xy8nMolshVXXKI+ZwLIn+dfENWr71XeyJBtM26aq2h5Hm/jKd03fCyJCymGgh
UbxH8nZPXmasYBFEFoJkk5wuOF/ZzQFkyjTge2fdG/qDHmQOxdZHkePOvRiiVwFynOlunqdcWVmr
lux7HLTZZmCAdf9iqYRdz/wv9guVVS4ZCwXV7KQ90g3EDtxzVUtO3EucOGSW/382bzYbhrbTqVmL
/QmyArI1b7OekA7GvI2rH2BG07byeVpInuu7KP2h/bvC/PE/cGMcRTvjG5HC0jvi6NFb4ujL9sTR
AdOmbZOCssYizNH+6TvaOX9Hh02gmDGkQIfujntQnFGWEesVx/MBsp0SfJJOc81V7G4G9apYguQO
wFt3bUV+atHl5BURXTdakjYYRwRRtOjvAu/QzX6mrhLMHCe3lHf2uHlvdF3OH6eUL5y33Y3YuURc
Lifr2QlAz6y3K8UsupQOXNaiT3re68vb2oLYUHgAoQ1RCLFADJbotnNl6N/HorlFFHHRvqrGbDwx
6fwQuINVjpE9rJPy3+h8+tcP/5MRicfz5fXA/P/T2el/+N9+9SuYOZDepoV5do0eRdzMZA4Kb1Cr
zFgIXJvLbVqvn1lLV2toI6DedEBNYvo+J6svOje9+vlkWJSke4S0J5hWBMBL4DugfH/4jfJdNg/N
RvwBX6W5P4jbHpn+Q/ffn77+6cNpP5PL5nJ7fUhBUOGbG3/k25GhFqJDdG/q+XwJIGZ3y/V81vWL
cOVEqfSQsPf822LEjyDpYIZXPXgYwThgPXkXrR76kJJWDIg/Ura/knZkHrtMUhoy7m9gqZG3Zmg2
CWxolmIoBWVcwNSoi00O/FWA4gB/st2sHSKb5x9FTo+5Ns6etOcF+nx0h9yc12EfjLbd5BWWZKaj
j6GoxnAmOALTCs/nz3wc/AmN0vCZRbcnBw4F6wpaQ7pbycAoxgM8Gs7ZDVN09uS09Swkv9I2oNWo
tdSg3cyW201f6d0MQ78mPDqAndtMB8UHONAYugvxkJDY6KH4+eHnh+MXgxcBxg5vGbOc8otCOA1D
v7xjIKvptt0sbxkEuMM3JM74S0snfBiW7H7jXxBnWq85/SGYbnzfeVGQuno9BG4LYSbVTiXNlzwQ
QN0w9n7X1m6u/N6l/Uz8ItYHeuw9T3/V1vHLHo6fzKRCdmXxpAU1euEfBjtG7zBYp2fxFfY918zY
e+MexuKYF6mMpb40F/hP2s0vBtgxnh/+mpr2pwV56XoLo3MuMMPF7cWSO7/QQ0Ozi4zr64CgwVll
LxA5idZyt4Kc1msAq7KOHWVbefACnlXZWzZQObtawcQHCD55O5kzhgnp9puywOxMkP6Znv+IXciQ
9xw5z51VAK4Fb65dpDJqQ2urKBu4aqRP7mF7OzKAxA7rEJkqLrZdzbBpbNTruLcCjs7kwCXsDNiw
cpcp15KOTmALZTTxqwaMvqb47RJym2+bDUKi2iYNib2bzD8i3KeN+Qe+z28O8GEm0499gkJmnY1b
bqfsjvs6SREi2Fs0PkPyyytOSSU480wxmEhVyWxuqDfGcKnJwmxAkDjtPPaL5/3i+MUhXnE7t8uZ
TaI8bM7PU2bXtHdyUs7cvTHNrkBIYhhwr2/ps7xX+6fN7p++nf1gJ1FOKbs05JAFD9Uihhngbbgo
Eh64plrfl85GuLjPG95l31Vn7nuATaMrNLr3Kj8XQuJCtTRmx6Vqmx1Ht2UqQkdtY+hilbpHTh9W
kmIAhOQnayGONuUsxJ9CdWT0bJOVR1XtCijKajHSzKa/3JrZaRYDG/+VWE/lRCvTI6XM9OCl0csm
K3XDSHsNgvnbIk3RGklfCnRrn9fHICLiIO1nqzClvSXY3zd6EHsIpj1t54QAhA9JXA+PQ+n8sGF/
A/nhIoWbDMeB6juUGNGiJLNXDwv13PVpxJIB8aYDnEvg+vFrTxF9F7sTc06mw94dV7JZX5/V7ClN
tjjYU9W2z/eXurmy7emiHe8O9bMspBtwhTudo85R8R13pTV/WU/QeR0LHSBu2j2Bhn/K5Qy7qcTt
VAkU7C6HULWpWeUv+//KbXxHwLiMOueMfo22bn18oDoo1XpV5C2H4OtXWbYtTnGfYdpgCjR5de0H
u4xd9auUWOEqgf1/vm1vkumdqVl8X1oO7GeAHNu9MujpBfNAAezYr5YkPai921lXYKJJ80fOtgmt
wKyeTx7q2ZhSpHOx4nILCMIuVWLogkmNgugeJJSww2VfWZhF+TNcTPsRcMuV32FYgt+/1OTCBOHG
1XKKfRjworc6PyaPAua2N+mh8/Cd8x6G0EhopvQH1cc2/sdtzERicVBNwge71Z75+KLNDV8LFmj/
noYRk+YpuAj8zey2MFN1IPwBoTeP8oQePvLm3bvHfcRcHYffJpw16AF0j/u/gB4fWLaYTerb5cIp
RBKn0lxt4DXzwD4YASyjvEyqC1RVnP8ffvrt+OTt9z8FDuOulPz82+9IwxaZGRzQsPmf0vs88p04
q2ZCgbcdwxuEknvz45t3vy1e/fDm3Wnx3buT08KsZvG7V+/enrz9bfH2p9OT794UMK7i9Zt//PBb
m9CIOkrNjIoujB6ip/BBrM0XVQCtYp+K9a123xsAv62qQ0zO6LP56ZcP/3Fs4RWbxafz09EFasfN
NgHwalFuTzSyPNC51XoJiTeHiMpm4Z/7BWPKAKr1irh+p5d1vzbo9MlflsfLFhW3ffhqx04Cmgkc
gE4rxoIftyhs/ig3flvwzx+b+2bR4dGfYGE1dGzug7m9XzeAS09twW+sFjXTwfIyRWZwEHPCtbhT
Y7PBx4Q9/P5jA46HnY7N4TfdbmbNOoIRlQYtjqhD7gSXtPq+2YDjXmuRZ1jbjUF9nTe/Pzkd//TP
6OWEv0/fvD99//2rkx/evEbUYnx48vbUbMgPP5/iw5fq4VvYs+9+emcef0OPP7x/9ds38uy/dDoI
8LzmcEHYYOiLc7sCWtz9t7PJ8Z9eHf/r+PyXu6//D6FmjAMxmc2WaBIqETlE2FD6A9x2EBYbTIDT
LeCQGLkezAiEvwQhPGYWIJKbmIPPy4YAhag4mqycntjIG6MuAj1bmXZU9gZfGxG3992/vId/xrPJ
etrCrz+bHzd/6YlxMugQTT9+mL+A1seu7Q14cgBwE2z9pdnrILRILE7rUi6Awlk3QH2EVQO9hurn
Wffrr5/hjH092NxvdB1Lx1yJ1QNMkvn767EAwbIxmIZzvV5uV+SX0xI3jU/KLoVyzaE2bF48KeDz
V9tkEWRK7Kp2BmoRe8f3MHnHx7AlUQkDkdxYddTFfBrjzXpbq4GlubMZREl1bSPdqAAkuKECgpg/
fwD7Gyl+0ICIQiLlbcVJ6LIRKdHp49vJPRTtEaTa58l61F1sb+PPekMxo8D1MkJbn3vM7ajxPd/V
dcIuoD6DNR/qIrAUwDuiEXSQn+ljEPanuQlOf9UsqmRBwURe0ABydf3ibrKG9YYk7VMwybrv794y
TNZgyziy6/Xa6zSXWS7mD7RT+MExP9k5FhoElHTIoQC90LdWX4zO4bRH3np7nVg9ABk47GucuRpT
q6zWNaKGgkp5e4s41+YGMBN6swSXuOlHsFINMoPvHh+TM0PXfZf48K7adkDVoz6wnyO8K2ZRApcS
c8kco7mpnlXy/aPiDmxfkMDlWrxqYSQw5YurYzNRx4aM9S2+8QNI0QQc3WI6AkBP5ZYodme7ul5P
Znx93tUc0ZVc5MUVXWU9ORnukTocqNXpaBw+nAMslFr0+XIyKxS8dQ8Ut3NDVAnVlYguZPo2Lezf
uWg8ptGrz3XxdEgiCixzLXRQUKMnu/c4eANs6tuVHbw8CIeeG7I3cqhcQO3legIxq/bqo8seFhV6
bI42DlnfrujCvgLcbb5X5dSMTDPTTXlimh2doJPkd3wu1yP7q486lNH3KORz+s4R/+v50mBb3PSI
//WveQe37QFtcyYzl9eDfxxhyhczy5egg3zoOJUl7FSa6IG9HZQ3pVeAiTGyONgZ0PeMeWW5I0A5
GqWGeP/RXHUbSJKjOCjgXs3Ov7WSlM1S8t5rrNJvsX+gpNqCGph5MBrJgl7U1u/cY+FjPEMa1Wyp
prGKEitIiy9SdQE4X2DHuX9oYCn5j1GrlzXV7Es/rNJMmp3BqC4z08y0fgCJKmGY4KSYD4CQPR2j
N0l19uIcHRoib/ZQdu0i9wmZ0QBM4glIXKHqN78Ojn1NALzkvJm4FOdykKgZ69KEGR2qfXP/kdsf
N/KBktsc8b+HjkGx68Eg/gZdXiw3hnkdW9cx6WTfP2GP6qtIEaHxgJuGFHNKP2rkV0OW3tw3m4T9
IN4NIIyCCDksppMtIJK9X5lrcrlFdQY39JWn7kkmVLBQjMhVEPOY+Hx2oEqw4kRuC3Mre+I5VcXD
B5fU9AYw+zwtlDt134Lb74HHmaO+c52VA95PeNLKKEbxwPIde5GjUdtFikolkyjUC8A+Hrc3hi9A
5BAvvXLUGf9GucWcq2NYef9S4fpJYo/F+WrSVcOEVKDRcEYc/ybYLM0VRyZf4pHYq8dpNagbLD/h
VmIAjRVFiznzZmI9HWOXJs6JKqxEgQMQ1+kkgYVLf7zBnK/qNSTAk/Kl30ricyo6zc9UxVex4voj
7wgAUfY8EgSEtmw8MGECg/PShluZn1jwl6r0x7omGH51v6CZmZhiNvKjr+XEx+g9ktawjdZvYQMg
1oRah+H8bTGvrzYHZLaiWaGQHC8dhWiewOF9D7iYi1Hr2zA1l8LY+0Y19CCCsPQomFwPG3qQ31dj
2fTosj3y8Z5HFvi5kyCkZMA10tUqZciWUva2xeQ9YU2PKtBmUZuRRCO7U8kh32cykfff3CidGfaS
KsITleVlTB4xVzRu8w7zEYtkO7YCHLwarZIteX+axWI/fLPO8+2sNgfCfc18jOAcWMLrWmdyV1pp
ylXDklXkzFcU3lcuyMc14Qe4ohRpPeupOVH+/5NZ/Z/Xy/uHfM7eNjHFDkMG34I5CH9ksvdx1r7D
fetgU1KEtfLD1/nzoADX6nioVKj3F/efMRRrHYZQYGdQ+QBdy9A1qS8Zf9RQq9Rhdd0drKADnNen
TUFscJVEPxn3DAUhcLOr15uHUk0MYr2Aq05g6AO8cnGspWSewol72D2B378o2dUcOodB+jZ8zJqJ
3hpWkt0M2lLrwPMu00H2F5zFBVkl4Z8IAAic5DnxG/0VWPUkNemo+DPlJAG/S6QQfwn2FtAn7Um7
Cx/Sy0XIn3hE+kHBYeH+Z3GFXXBE0q8aa1u3FPq+dsyOx9QvkJREBms9BDNVWEg3NavnO6aHCLUL
szKkkFDEZiAn1xKlYx2eQBXQ9dxmAd4r5VZps2p63YwBbdxEpv0/ETVb3BsTc1clIuSBeNRenq3x
vF5k3YYd2rKMRrvJmw+1uYpweeCrR7go65NF2EFwRthRubSnpl84J3uoEntUoOKICkAzVq+DzCho
fWxeWq1N3KxrztDsKrTbS2ynZhhvQ6XmMzPLfWyG8iBIdnPKzjzYZQzWmV5YEUbUlv8QHjawFB8N
Dau2XTSftpTSDJEHCK+Ao3E5GTBvmZioKAjtjm5WVZraQSNNyRAlpkdRGw88m3jR0YLsvAMLSn4B
+1VfiqpJ0TUh9yt5miDq2gx2T+5c1bhkC9Oto/EJpWNiCQxjvK7Vd+4mrcwG5N0Aw2YJGazYG6/K
3Pz2QsEvg3cQvhF0D68LckafCSkPvgeqdgKOy4bXePeQOmqyYTAGA81217A9DNu0njhyZbh/uB/h
eMjl638Jy4vzGV3QtUsZ7L7kCsNOL20qQr477Ulo4GoPjz4cVp6/FuJNUJ+NqTZXwIthzj7oKkIm
8h5DFkH7JujrQ5joa2BClh+xFZ9rIb0+IZpJp1WvjrhbXZovX9Bls9Vb3oz2JSBsgQWdXAA4Qgdb
gmQbYFNydGSgwmcwGByPhMfqdOkF88TfIR2LC+FzLnMioFpxMXnFJb93WDlhye99RMLvm2Tfvm9s
z05Itoq+aB53g1SOFAVEiEdJRhfyDfscrnBk2nPXFPpqlObcApaWfNfHk1UD5r2y+3LwvEvJfhGj
DyjcExSqHcvYT6B4dh0TOV49iDAEyQtRlIQAPdyf6KnGsU6pZtQ1g7cE3Gj+8IQdnrePuDHNEAgO
q/RDZ2zq6Z1AYf5s96CGhSISIB3i5ukeNYSAfPdwCJlzTlDaqYM+KYbDY0nZNBOP7VkNOlfQSGza
8DYG8rU2J9r3it+fRFtlKjkAmE3XM3vw3voK4jLPyqSkc9/x8Mk/JsacYGv5IwAVPexK6KC7lGnN
60+WX0DgjyqB22zVxViijySpSs4KuhlEmGv+doGQdmxIPZoEqPoBKyEV8C/2lHBsgrylvz0ecFFn
R8edE2dE24yufjNpb7IHAl6Wpe1lX3eq8oM3tquwDR/u0kv1lS01vq1vl0D/UdhlRH6z1Rw47sbp
CGk7ymtwaRvX9+jSJs86GvyYEkn6Z9RVT+BbS6WswKBiGwxhQQGn5Epnz8/70sDZC/X75XnWC9oN
Nb3z/K7bsrvOcasw78qEWc313/Bv9X1CtbbTJOSm1bkDKhtcQBVyE8+tVDs+3iaHDjCOsVS21jll
QW6a3kyaRYqABmA9yBMFvDu4KqBDAHzYH48OKyvWyyW2EYo/HqHFjvgIK6xO9aBnCZeQ1LK5rYdN
pSGzVLOojg00HlSTs3GV8X0Jrz1QYRaoxeM1zPCDBo4HsxwNnNkHqAHurwwuQQEQ7ARLcpCteXFB
pS4uCpYGdNiRzr39dSH0eZCOmtO+klDD+mqa36/r6RJBxTOBXpLKSJ8GEHipK8FRtOmWvJa5jWpn
QJZ8x6uZDMvSSpJEQJY/M5RyqZsJQzrjfCyCAswZobSRxF/fgPzA6l5jnJ2/ojjjTsJzICIdHVyJ
7wRShNN2cTuM9TfhpEvecn6e2OQdNugN1JMZOg3F80G9u7bGCVqi05sk3ijmO/2i9Er3bTNVlY3C
NPV8goSi0EdP1PRn/J3EyHI0I1CmQN5k+GeC+ls8MOFyyCxEspXI6WTNXbRH4xbiAjgCWoXuALpx
0ZshxUmKuhGl8RvwZ8ilqI+ZkrN7YpKseSLs57m3vbWqPcNMHqqg3wO1Ht0u17DW68DMeMlJvGdk
P/S0MdLoTFHJUyjAJospJo4ACIkdjYBHoMoB3vA+MvcYzk+fUn7fT0C8Fh9AlvWBi6vSJNbTBugE
k95cXDULYhL9yHDanDxTAI6l5FTOw5W8A+WlBJOqw8ivwub8JvlXeAXKVUdvFfe5Wm8XtXWht6wK
udNkeVaUKZmJMZTGr9anNIShBvJKTp6b00yOhqxjy9XtIM5+nOYcpQFU2Q/AID/ZQK/LWEnuW9uv
tvM5zkcg4eGQuvPl4rq7ww+GhKJgUiPvJAJ95gBd6SlgCJsOgvs9xNUDATT0ZYI7YbMUDbGXOoAD
Qwz5+o03Kuhr2nqSHvPmkqoYaalrerXedBOOO1RCChyQR8bW8CctWCAedsngk+1heaFNJ+7QaguO
N9F43Nv9DeG6ct5Mtty5vW16H+51MRtYBX+pBGcggk7zL/u2tcodVv0b6rVebq9vCucjogEiNzfb
ljO7MHyOYdKAxXTmBasAPGJF94YUtAJXFnhdt0UX4mWw7N3Ncl4zimSXqSE35Vh5csY0VcaqzVFR
ctRNn+fKmwpi36yHXKi6WXBkQeSD3ZcUM+CewvovjiUb+HFxMl1ZwUYDI9vJJnBo9kEWIaeK0qTj
jRIo2dIXA7Gsb5cbpa9l3nViTpI5954ZT2+gLIGlMZjVapH6645w1UEY35mmkXgc9IpETAwgynjk
MakJM6KnKSQOpVWSi4jugeAGYFpRBdqOHcuIexYMYeC+DeAjxAWg/t6wVJwYAIOAxA3JniF/gnxT
tNax9MbWUtLrF/PJ7eVsMnTmxoFt0MPzOvCijBQcYsIJtctk8FHMVgBxwh9Sa2Wf+YnHdFH7ezDd
kj/PKOtvAeKaqqsqJ1KO6Y8s/K+wqwx+LIjFq1LetINMWwwoYp0kvn/vSKz9Ve31rXm0ZdQa33xv
IJ4yQxXv7++JBUUqgb5duAvBOrB6cDcvq+SoIiaL8BRyzVWxzxy/rueuAfPHZsmWwNwCmjLDXK5j
866TeIyypzm3c4hsWEIC21W/6D7T0vQWgC/U9DN/O7Azrm3QMskJV/akV9M+lTdzKAiRqpjFJJPX
HejzPtdnSnhMWQ3QbVCJtAeS+SxNBliHzHREC8ON86/dM2jVcnMasgLVUNOa9zYQ4m89YMmgi1Zn
vhKpMNjJQv5jUhDYJgeqfZYkZiinwq1VkxKCwYPMR+Z1ALKNxmzKTm3ELoyQAskp1WLr+JHAX9J5
XfIliP67V8tdYqkcYjqwcvXHFiKJBg3b2m3XkVqPseyoHHDYiBpHmGdd7TFytf20hcD4Fozo3vx6
SPGhy9wYvIDGY40H3R2rprFSt1/8+S/VflAse/iw1pkMBvDGHweCZRvad7jUJ2Jg57gXsbdjMOml
bAlbC0wLwJ3YBy/Po+AVvdqAYh0uvHYzknfWHehHUIhEfCwyaIgMTDmfGRSNPbqwFdL18QtKz6wP
q8Q7xSSAD7Py5I1iaUIgsOZ6AUnlMaGkreaC2TxWyGUpMnPRY41v2wNsfdStfpN1NoocVVXfByFK
hXd9Vv5NvFsM42s6uEhGpFVJuAAFoRCidlL6XMN6UiPgbmzOLGDZgGAZgpuoWBUbUOZ0P9aNGhCw
PCMovkfexTkk458DMIug6jaO6NWWYo7JtzHv2q05EbYfNCAhMBHXorFsvbAFiVhL3bV7Pc1NEd/N
3KsTf1N83w2HRPTSpvyDP/wO0LMBr4GovVyKKngLsFCTlqLMk+A1ehmfhmF8LpRRbyHnPi5x54nE
7lTR2qa973w7kgLDtJXb2z4QJc3oGegA9GRmA9bRNbGTTb2mP6rTRsvK0hThTkhPvlseEBObjWWC
yBM/vorFyZ0+zy5K7OquVJy+d5Rw4HFz1i/e0nK1DnrzBIEzNjt9ywz8db1AloNOsu/hHqwuPMpz
BZJahbV1wXcpB7Z8zN8V6WAjoK8AWIGJADT16ncypE71lcJR2lHwtSj8bcfnbdbSFN2Mc1uRPJud
bTV276Qi7HZSq8iA3HoBEJw7ppZlN/guJyFloNlEDSKolALdP9tCSjdXmBDTMzLHWzeyBQVF1ps2
0YTslCA7lkoLwfme2lC8p/Z4h0H0vCkEWyvFquhOiIUb/9hZGCJZIDcTlgx0NCu8UHzMnDJxnzaJ
HcUkm/4ZmX/2LsuxXha5VOzKDCNVG6QIQkVUs9hZFnlBiBw09LNcLEmEBcjOBRoAl1fmjwrJp7QY
66v8uywKq4aLFmQh+DYGRD8BekztwaerCORMDkdS0DCzNQjT5KaCZaEc2FRSIbLWbb3R7Q3zNwTJ
YRzUhE+kjyWGjSS9zwJ6kNHJXZEb9KZN3AfrTRuRAVip4TDE2qe9nNjMQhPIjoG3I4ODdJEi5Krk
iUJeFPJsp5rYV+mpxZSnxX1KTmIZIa6HSTTAod/w182M5IGPgO6EVzTeU+0yXUtCQxChYv6AFjdr
JwC9vVXEp7kNe4SEgNAejiACqipdf8+plv9druvJx86htd11E10zOsiSs2vuIpYsfpJUBVm1n1e+
Zs2wwJhJuzQzOAoRo1XyVGyhX3SbhWH/GkwaaKiInPnYLCDMEH7hs+GgNoBMOSK1cXE/LO75u6Cc
MR8+KK+uWeORaNCRye8Xl1dk+cJsaSGHs3sTI2xjwHvt2skxReL5UbPIo+nkv46SLrrxlpnekCjW
JnolPYr2hwXfjHjTRnN5HvcZKfIsFKXidxPT03BEwSAfDTvS8Zqaacu7vsT+Zak7dmxnaeSprcN4
J94eXzIlLmTXByL4Gw2ZBhdcFBt9owcibjT5erctcDfBt/Mz60vgB++H1OxbHKDsEuyMsx+bG8ZM
ymdzZhANi5fn3keM1SlTFQk7W7YksU8uURwqe4NedQ6e3A/0wptTSXx/z5CWUHgYZlcnhCvDEm04
qcBk0xMnOtKdUjug1w3qAi0obLogShslGF/FHQTsgykWXELNl4O65nRNEbdyAMkJWMlElSgt/ZxC
VzYN0HdIO8/OVqHiFHM3mR6329VqyfE6l5TbwNyia9ALhBFXQRM8VkIRi8xchLBIFIuigHfElopz
/n6OYoagvgRkB6q1YCasmSQ03OTwMvd2I+1nAX7bs7xRyXV3MJ0v21qHXnF1HMDZy3OwfcAgfv7n
345fn7x7893pT+/+kEpB729kc5pgqKUZdnV+QIelvil/HmV2W860kCq8QIptUP7MVrNAFw4B+LOm
BSmM5NpAwGXM9BZEhBDvCnplj+1I+8vQ8Ugxv6yxCchDwMmwaMjf4oMNbHOVsGaJdGctTt1nhjcm
s1PEHikjCrHg3I6Zuss2UIDyRamocHWIr1Bq7A6RqosTjHcBHsVCSVeH+AzpVrJVc6IcVH5axJNt
Zo9hLFKZeJUQFLA0favNjzkZLb64at24yqNUGtiICh6y3cm2inksMcgaC1Z7OliQqgjADb4tTG8x
o2+X+v5oMT/Omau9Y8iMEnT8bPgi9iWhWDBtGD54GXgTW6sLZwTAYkkBPYpUVWZxDzlNRAZtwgfr
pggrVOHFUFMwkNNlCQNNkQj08v3hDq9rilDn/Q0m3ipJ9DMDTXRHRMKFB0GvVJJxItU464LXK2fB
CiY5qXiKv7tHBXIzadmJehaZXiJpZJ+OBNIz25CzOL9Ybs60PkXtyDNKA84boaqybfljQAYyFvzB
D3QyJXbgdUuGeYJjxdiBbll1ySMALYTWoTC3HfQ3EXarhitApqfCJNL4wk0IfCI9IXaQ5vzDZiif
h/G0f8upQ3e7R6ojXfiTfFobKBaij8/hpzB1lJJdLtX5slMZDwBata5mhP8UnwQShT24hax8/u90
Gq8IxeJQnaSvJnDrQC1U+dOX0rg9ZlvYhMCSJdnlAiYvrnkN2CscyNJCrkrBGgdPmMmitvHJncCX
DzP79pABG0+8lFXmDWT8uPzjQN4S0hj3QWFHhj3rpFdWyqCjQ7PYVH1oXYMKSYlO59O/ffhfIOEu
K1AH09sZwDh/Gp/+r//hV7/isB9I0Co/t5dcVGUKQOci90aihX6GjCD94ueTn98wmhI1Xpp/4wzL
20UzxbCo7QZS8aIzMuBJY24mU6MnURkUuy2u6xz1QTwDf2CA3BzWJ4UniigKmJ9soQPxVXKaUZI9
TdOfUfm6KHr1et3D4En07xFHY1lgrAwfO+Zuc4yX/dRA9gE6WbspYlEX4ryIiZZPirhdL8xsmM88
k3mhWLbWJhO5tu49UrSsqPtG8AXMij59drJxX0G5xWzDD6ffH/99z3e8kp6NVDcHuISwXv2ihSzC
Cd960z8Ii5zMx4v6DrZVygGf0quMdMtmV/Q592v4nDY2JImFycWcIrw7zaTCfFDuKRExzGRAD8CO
CUpqYNZ/XXwzNEcWcMEfvgHlOMTjBTPZp9cvYWbyll7JgCWTzKC5ydk/Kv5IYOS3kwe+TT/XWltx
gLtY5nucn8Y+hZxBtIqOjmzBhs+DLHH2ZN4StcPvqDhMnHJpB1PzqnYA9nV/OxaYVWquDM1VS4av
Q5yrN3Tel4vv8XiWVKpfyL+4DWVXeKB65qH4SIWNGOKGB3SgXdkTjkr2Y6ghSn/Sddj6dvk+TLGT
Dc0CI6j6L9WHaJHtn4HH0i2wf+a/ATYOLpP5r/+YdgFOiAIs25FJuhvM2BA8S5QhU42kbzvUt33g
FChI8H1SauTumvKhIKfYAz8j/5ahNel1fLI9CtfQpZcJXgx8v7T4A71MLcIlgTrcAz6YpX8y+y5L
os2MAnl4LihJPfvBfZqcXvxn7650HeaQ8Rn6/dJP+dZb0wd1/snFlYqYOf+0NQcqCCqOX4MMzk85
3AcQUszfBDTXCiSXVHB6OxstG1ZPxqt4MQnUFKRrGUuPxuNelXGbpdIDXbas8knGVOMWObC3Lw+n
mHxB62snqSput+2GI+S53ZSHNfdKxu8mVwcoxcUs3psHeBkSlfpTytvMPEYVzaf4FcQyInvBOhlo
IfpEEtMvcFb2K4HMlKrQOK/kW8XWaPml+DbUz1DFpHFXhUfDKM+a87StWA+zyamuobHEwr/fLFcn
FNumMdUskOD15mZ8Y9jevVOkBu1OLLiFjOC/O86peVviRrj0csRasUXeRSqa+6ya3pPuPXOV6toc
XBDNf3d1bT7/sq7BMbw/0HLmmbRs98DsjJSOfmQ6yURzPL1F0dL8l/KbCBgcPJm0Njm0OdoKMgcb
tuOD63k1svmD+Rcf1dFzNXzTMH/Qs6c1V4SgmTN8ANqXqZW19ECfuOnyvl88VDk9Gk6XGnl5j1g3
D5GfUVqn/bjv7GofNtAZJJEta4o7NLKh/KIYd/pDb5Xz3Y5IPEN505GbfPPfqDcYNWd3rF4aqZdt
fD6ADVFyuV3JBbhk5bsN4z4JC8YgL/t2iUAsyNTBNJZjNa9mLueRmWquT05tGEwjOf6pXkAc7ih4
kDlJJHXXGytvB7UMX6ZdgDoWqxzYRvmtevGPk7a2fK0p4/2d6UNYx5V37f4Ws5qZOxPSQJgy3t+Z
dunW9Upm44IR7MGxnbBOsIYcawHOsfCMQpIMkQF/KnhmE8NtnD8VJaJEIVFS4MwJ6LT47mcS7V4O
/mthml/gqi7vzHf4jUNiIVnUhxVBxjGajYCBdZHSvU6H0KUggCUK5eirvBr94sf6drl+YIbVa75S
q2CTd4/szx3XiE077hRgPsSZ02l1Jb0nROkmxHFwcy+/6RdCj4EvL8BjD65oyhdqDs3/hc/HI/iv
4LDTrpZoE4lWRyhLiPe8M1OiMhVB9lGK+aWJVnhEZCtVzhdLgJOh7ovcyrcH5V0bxVlSNdwd1LsE
XWJs76T6+SvDKftAjQjydSR/5++BbGXp924wJey3mYig19RqS+sZMcigOXQz17Q47vI+3hTqQ/cy
PboiTvneetA9+h6UVwuHDULCZvi34wN7NrfAzpUJqLsABU5KoHwBdYxw4SHjSotQEPNqPabNroTe
dZNt4oo9sj2ok2oPjgk6gF2Zctfz5aVEOMyX09TuxSLpXclx1HBsceSQWaMM/Pao+qigMOsx/GkY
wjDiTpUg7IxAsTUvvNhz3KJYLdkvbhA/7fjYlSTHhoF3NYRXpLlrl9s1RlddgbVhojE0k6ERppi4
tzjDJkPLolMhtmduWPgy0ilMfLgxVM7cLc0m8I5AelZOl7w+tDRmCd3RZgI3FkUCAF62jt4hESNS
5fRxCdLm/tDnRpeXsyNnSXYPQgPQz+wd8fijj0f40Qef+1v99Se7ucWj/e9/sHOxxLtOevUYXXG+
PfiJTcY9pou3/JoCdRLZOICnujVi8e2EDiyle4bQvG8+8m2NKFbA3A4CvCs4nr2ip0lPzzxF2w19
KFSHQA16g07ZWFpNAobl9H5Z+E2ax9kmqYpuEkrrs48bvAf/qkbQqK1r4fsKVNxO/+7JBHdJFy44
ZwDyTN5TZ3Ct6rQwVOu82q3QEtdyJQVTwlOIMIFwFT/WabIZY3Rm6CVgvxr3lLkDqZkw2QJSAGeq
1xbz8B2Oz3+tuuPrDVQ9sybBdTYm/oTvFnedyR+H7lDkLzMbdDy2aCE3zYy4bm/G+KqEwOjkpUR5
pw64LScIJY6vMxcmXX7ZL0kUu9dOcK3KDZptxDYQdgAm6aU34TLXO5n459p+Iui9U6iMOI+bS7VI
e+eaDdciTGALPVULFL+BhQhQId39yZKEWd99/dnZFzYdq1od2ZOZKTqgUewbcNbm9AXVO6bHkgTP
XBHEBZRfa8c0ZRYnn1NIUd1up2DbAHi5B+Yd6hkbkt02V15nbSf0AQ+cvaILajymdhmhJbqMsg7H
Ls9lBs04FmhEEWvK0xjaMwRcpbmVxfzaQt99uvzwnwSTdF1PAVH/0/T0//6Pv/oVzRZg3gFDZDNp
M0wYpXoXMMlabEEMrOCcGLT9RkWiM6oc2C/wm+Ua7AOtyvRiTSm/4y+/w77UDr6NrPBs4kdVhNlw
DGrPBoSvi4sLuHbAtH1txHkieRcXQ6svmphh8NictyJ6GnCVgW1oOq8n6xJr40+LaCZzQ998X9fF
zWazGj57NjO86YAS7w2W6+tn8+YS0h0/kwqDm82tZF0kKEQJIwOfCe4Vd6SpA0iXHD152f87LaXQ
/NsuWvF0PiNgJ6Bjtj/86Ex5T9p3bQOoaowG1WMDtaIlZGpra4yhgVZCv+XEV0DssB1RHCPuBR/P
02uavnpnNo9pIdwgNuVmohWoMpA/Kz+1Zj3dnWeaC/655/JKoI6mNyyCJ3+hhoKnyEka3jDJIiJC
EBEZ3NaConZxAbUivvLignMsN9fXsIaT4jV/zOwFnhB/u/Ds30piEoZJ9zbG3PnHmmWBV+P6fjVv
pqhhFIbYawkhIFS5nhNSvOc7OOO5uMH67FfYg6gF3c893Qt69cWdifsQz+0gnDfv70x5LhYnzl6j
5jq5B9LZeB/bl/39YaZWwWkckbziVTucQyHO4BVudrNbmTl/si5mzUy8tmZbQ9/jLQ2eE3iKKu/s
rkEvz54qTAVmXCPrmcJIln1L6PvISFNsEPnxcaR54J3KFQHBnH4FfiXcHEr79DMAXuOvwLLyT7+A
dVBkb8LoJb+SEYf0LzPkKrNHMrRAfbHd+H7zaDS8Wd5x+fLgqfSsh94H5NQFqxfDrxy+bAfAcJFr
z3w23j2atDdteoT46VRUmZVDU9Hpv5b0vIP/9qWdjDoUeE0FLbhbn0+9epehC35tXd5pQZYrB609
4kUMRExTRrHfa15w+VafyYOyPF05J0vf+sNZg+/ClMG8pxJhxa0k6yrvBm7mYtzu0KUBtygMTiUY
PlQSe94vgLjZqCnoLQW2o3DkuqvylyGzQ/BZ64coh1mKpzvyOKylYY+l+oD51kSx8Zh/Stnx2JZ2
Rit8EKW65F4TE3emgO6Fu4rS6/hEJtxOiT3a+TT78D+LcLI1lAx+fKpPf/nfSTqZNe0U3LIeKBM5
5yZfgiPk7Jh57aIrFbsMfI2wTSSnWDGFko0F4grBsJlFXrRXlByLM/p1vEwOdHJlUaS45P7sECvY
tGPphzL+mT6ctCjPTmwaOei/FB2cmv98N2nr38i2lzcsErKIh7hmPXnXsw6htnSkxuDNjRG6l8vZ
A+L5o18t+Nl/Nucx6kOSNyGNsz1VKNdHNauOj2Xom10Df1VVdphx3dFceiJz29ThoxI9dBPe5FZC
feSDeSs99xBVR1MXziF3r1dYoj7gDbe7WAp+OlMHTLxGeUdgdzmkfQDMA9UXPUgAWXoXxmYJARNz
zFEK4sJyu3bA2rMlQS1A1PaapHQP9ilsbXfyLErfR+eT4x1Ep8ccN9Kx3tjO6xgBysEGiAuWdhUD
mzOBluvUStuV4uSpXfP0wwrntJfIuEJ1diTSxUQSTjfDub+ir8CL1+ZF9kO25o5vmSnypE2pE2L4
6l0jIL7S033IP7syNQwwLvtqAnu0sVGasiyBJW2+nMzqteP+vGP7A75UE2d5RcF14EQavOcprWXl
7ZDMxsFL0CEbRNpspVijLsLXZLbe2mwsA//wwv/uw0TqSI7i0Dg4EGSel9L3ZOCCFz3Aiwgxvz2S
XnL9Pmk3aWaiwC1RwNrCvc1ytuwlGA2dRAlxC8t1PWkBL85VH0DlqpI/U6FqMkWS69OnXb4ffXId
HJaGkvr8UsFJJkTD5Kz3zEvoUXSUxE+M6+72cUvdc93NHVg/Z4PNupnM7bbtpj4k96C9AcHwJJ/+
amRe2EtqwB3eBdUTTbEapQ8UI/dDVIMX+3vfrjl2ml4fnjlJkR385BTwqUdeHkoz+y5NYoiq5+96
v51+kagWwObr0j0g3xF8Pg0PXgUV8NmOhmnXHNYmHIg9zel+whyOSTGchymlPqqi7ls70iR2x6xm
7CYbFh0k6C3nTKtbTeRzuSh3jUfqHDakoLQeldtlYFeErcqjksr5REPmmuMtKxCyk7s46cKRuXvu
1pOVkfk2Zm+a46rlOtjvkLO+4ANd4IG2bMtlPV/eaVPVnTsksoPdQ2BA3F89r0N5y4xrUYJBrTsk
ZFIrU43slueTeobkQ1G48vWrEi6gJcAleCm/TnXD9691keDdtz+dvhkWJwvlaul8Sd9JKpMJuzRk
g367RrpazScPhJlNCW+Gvyx+WXTTfeBTivdXl+308wpDoWFkI2IFo6oSIqSquzXoF7vwtiNbf6bx
4f7+vnn37qd3Q8PNf1wAi5eZvB2Ttfbm1cwTSfhqf+6eiv3CUX6kNoVqYgaHqTnZueXDKyOBe98b
u2N2dl6J7s5uUZ2cjrS7PlnJUAv6nqIs4bbnJr/3Uvb8NY3qVt/L9eI1iYzYLucjfTlx6U56YaBI
bmGiXvr23mBK71eIXLB/HmQAo273gDEQ79kiujcOJDeS+1177FFD+bCoeTDvyQyfWQF/APSJra3L
JnyMBoTS/romG87ebAAH/pibkJnJ3SxaSbAMEYrgoUn+fJ5xsLueWucduYokrY/v2CLgmRi2NAj8
bEjL5MT8ng9gmElTlMou5DImdf5BSz9mZ6JWuJPArAf1DmNLgJanjxZSrdaxbo/0OuS8A79zSLoi
ZCzI2WjaHTgq6ZUMEU6zlzu45WJDAejwgS6Ibp8dpbmj1Ayt1ssN5PDiCRiPMUEMRRF88UT10tIW
uvgpyczvfii3ndlW2BmCIfZ7fhwjEzSxWhUon/FDGxE+YDk9yEFdTz/a4zZuJP9bO8ZuM9Cvp9Bw
TnJTc+Z1BrgxRvlK5IL5G2D49J+XmdwZ08kKGPx/mcShDjqWQb6Q91BTAoTmenekNM9HN6ivwjh2
f5S3J5UcIf5gaftbHdrPUppQ0ylTVx3OHAfbIVwgtzbSdh7iV6+M+p1lR3cY676oZ1VwPKJdTSQa
N+J+4sIaVO+AD8gFqy5Dn9KES36+D8HAGF/m0MM1M/tqZBhCS2tmCZuDC7L703JVDzBLztWE8EpB
7EO9iU3g2LriPiFqiBxypZN33AcX5uaaKEMK13flmbE0/RQu9kXV+XT14T8heg9CMC5vb5eLT9en
/+8ztDp1lOFoScgWyt1NkpDClNVrJovjGSa6GS/B9QIGscAAih6ZNA0T3Zs3i4/w76xZwz/oJJ1N
/hOgDbPyh0EpdSY301qETpFLkantd/P6C6rNlptkTWVF9fLvUa6cFqIAETxXuy2n4cjFuXp9HdZN
IX6a5wQ6me8KhnSM/GBoWpMvGL+MK9n17CxE36ewExjd4xrSU4JImwr+AvIVHtQYFfWrMwT0YQ1I
Yb8Js/epY7vaEE0X7u6BreK3NK6BwIqVv198vAui8UnnzdcrxAVQEoYIQhVBYJMQhqAmCyPas5SY
C2uFasrgcCDHx5DIZ8NvzmFf9Mxu72UudOl/Er5w5626s9tn3wzP09f8gUOIAnPV2PCreXznIFoj
2XR3sYQ8I1Mir8Xks7mvMLQK1h5VLgWbPdxeOoBbB9BzBwZneBmMPYL+Vubp2OzB6dIw2cW3xYss
g1Ui3qmpUhKzVBX/xsu0C9YyAQNxEDt3uTR8Pn3IfAf/wm//dZ91yjhBd3r705u3p5hDzj44fX3y
Tj/5xw/v/1ClnJrwTXFVm4GQB89i06whbfZ0uQaY936iDkGOt8XHZjEDT4hFDcI7+HEQqLn5/o9v
Xp98+DFRl01JE5T3UXUH6SH8KPKUlZE42MQdnZ19qfnxLj/JGMuEIjPSg+HO9BM7N4JCw0WSYK41
z2nwyzoHU/VXdtADLOEsjYAR8A4hAiJkARJoqdzP5mQCyoED/BH3sPZmAsDylsukXJHkK+EhzRdU
1bmECdNl5kl+ah5q1ny2LNQScAsyFxlqrjFuGwtVNiplW2MTkHueGjN7DmKjMjxA4PZmb3zAtsaw
Krgw86mxzcJcPgAKZtmTqr1KgJAd+1BIDtZSnkmWVvqv5Q9Mn5fT8bjy2MNcZ/nVF/SVa7quSlOq
p/zI7yg/TPRzZSSSXTML7ylTL36Iwbmwy4f0WDfvuq2f6r7r5/4A9JvEKBJQUdB5hOQFXw7d76I0
xG6+nUksCvC4B43FtOaGQBHLtufmT7/D5kF6V6hEhLvjWVUwlc3cgUdbBjPdrjGzNj6Dg6W8fdAT
ETBAABvqugHwDxy7jcocJEHT9NAX9Z3d9qOemSM8u2kffWKFJzNx/zY3/Ki37kUjmhBC81rCjzA8
m4LCUQyFErIu8bFIBeX8GmJyvqmG6Zw9vS1IfB96Sa4ES0BX09QZ3oAfOjAukoYAXFl0XK51wYHw
/lsPYjgXSX11WGC/n7ZC5hexSsUJ2M/4lJ5giaLCig7pleYWkJDWcLPjzdOHNx0GRLWorOv6dgke
i7ZqTbxDPZneYKvREsHdNw24V4Cgha1qkdvMDPTWH3rJJG1cWHK//LLo7YrJ89cgbnSXkod6QpN6
oGonsTDgSJWiPqULUaoUNIk5ycV2sWqmH+cyr25SKm82w7Fd9vbvL8s7Eh/P0VFsB6evDqDH/eLq
8XsQ9oIYb8zxr8MMzfDe7BKzpZDabJZcLNok/NiJz0m8RMcHn7z9l1c/lFQrZm27nEcOP8+5y8y3
0e/X0c4lWCbgWzsROGgp8DrkIcaGOunV71+/+Zchcscc/D5dL9v2eFZ/bgw7DXqnuO3pcvUQtaxB
BmGKtVQOKsAEdqK6IiYMD1z4hnK6J3gtkgwGlC9FOaCth5QahW+prz1FAHwXX2PqITPVCMFmNW9A
ffhWxKBKb4i/MzcSgL3aW6iv2VyBnMZWSVXEzOQdbAYkUkGDPOuiEBx2kpgAoxdWhqGUSulSz31J
h1AXSsFFRgAt7FUsw2P2vUJ9xDxI5fT86PUk2h+0x2DcUO6If/tj+sNyi+7kAuGOWmrI+yNiu1k+
TFa5XJjZo7WZALufmpwo9V2fe1nB56mHxcpc+4hojifKm74E5Q8Fo493hob9WbSxxbB48ZcktyFC
BW3FgdNFmc2X05dxkrUQcZbYJrWhhIt5BnHoyHNSuggMa8ZQ9+Met9VTG4w2F78w8ztZT6abxDb7
WhgGbhSkNEpK5hX7TVAMODPI/olrx217Fc7a+tN5UMGWJNnaR2M9+4pqhBUIVIvK2won9rDR8Agk
vuVTfcyY9UtEQ+aQ/i3gzOuEQmYbA2q75MHDhmycN1CCSdH7ugfFOB09YWYCn6G2IFQbeL6xumMA
BA+pQbiDyf5JYd2x5WL+UNi0INcwto23G3ZywN+/xUw+9bqUTVYG/gVa88sJp/ZQ57ubZnrDuH5Q
Bf2+rBQolM9dTUvansi89/gTvcGuw6fMzzYHFiWjFZVAtQ+X+Ml6yOSPey3ZQIlzQb8rblop/0xZ
l7yLnFzmUYZKVQiTy9s/z45fYBY29r5fBTeyq/bUlXFukBwJFjQ3OrDoS+/LekDwjEfj+3ezGGIk
gg14E2I+mbtm8c3LLkyW6H2XGLaBci87T5PaOdQ6m9YkpdzCtIYeLfz1StsdQuKdqiSzviPgjlo+
Q5xmV2F47gO0cDH9fV2680UtC3h7V+l0QPqjknyUZnW7OfQcTfQpAk5EeGmvf6VZdcNtSH7FiZOm
K4r0IZySG4z1iTkylHpVP3EZsRJsYkm8aup3wpsV7+lLCPoyBOQWxHMZClRPH+SIH+V8dPLR7MKa
7TDdrkO+41K5sJOttcQJTuEqQVlkZrnbhNNh6mOKkcVsedfu2FWJduGrL3UPiGReTkL/TPN8RqEO
M0JKSRfjqcAm43lY8Ffw9QBNCqUc66p4GgB/p/X/0MbzGHwYjxrM7bm56xdxEqF5emUs2gGXCORS
FAFkzKaT4tWbOlxU+Atw1tzK7DPCKl6MEyO6Kk2bsnZHNSgJta62z2jtp112SkllohVs7DDazaMM
kLDvmGKeReMByOOYNgx4BDnyTZBFbDXftk7mIOkwfTBF2TbyCQzuD3iiMF1uQG4IbFkIhTOSVnzd
iG2Zf7kcxhH4FrZiCw4PSFRuNyHXifIYHIwp7UCgXRAdUpS01j9QYVJZ4nbYCoH6SXiHVeMEt2bd
MKqIGMJ1TZKZbim9VDzXnpEZNYL94gHY4D9JqAtts4r7Ln/Gke33wCLktUjwvdRi33dSBZVgP5nN
skYTNX2L+k6zYDRvPazQAydcy1Rb1vYglS4+kb+eapuM6uL0dnVIFwGqnB0DymMjRT7vF09fVIPd
V5vCfmdmY00sKy0H//kl6JLYpPBt/UKNDQJjxXjt1h2+ogY932THnBuEHkDxa38EX0i2sfOmLdd7
18fPhtMXPx5DPW0agSn/ouTYI2Uw7BeXVyPW88JqJekpBuK1SDqh4y2FCXnGBhtAp1QnVrECcmkJ
8rSV3iCLI8OyVv0ocakWBC3XhJpnZEhq6hB0nqMjWA2BZKF0crbpQGIW61mQ9BkQrQ7rKsNEGZFz
vZy3hqTXsAC+IxRnN23hAp+ibJvqZpB2mpKWQycWKvaFzLb4TfOKCs3uQO4WpCpzJWDWAf9KMFVB
xlfSY1uUlw/SjT6upENoLyCinR0Kw7m5vILVQTUcLsB0ApktJnijzDY3DOdXT9bAehshEywN9N1U
KjBA5+JKg+I1PRsKwoDHIwLh8D6MT8xOg7saSR3gj4CxwSly52bl52naby0//wInxAi0ZqnxYMiZ
gHNAJ6CCLI0p3bNkZHQUAYrj9AtL0nITnv8cPBnmIpXhJcbxk0dpLymitZTzAZs+gF21FXS0oSHm
luvaSbNF5Uq377q+Aus+XyTQCgKSyp0zaYnEZa2FQvtGI49g0c7mxcjCRe1YpBygPVaJgeGBGo2U
9sb8nUttit+LW2BJZeo1Y/5O4NTL2mJLamnZBDfNNsyhIDBhQ9/LLF5oVQ1A9EK0KwK68h8zlRnx
bPovvQM9MhMdIBmtNngCKSUOKWoItRNShNgYFgjj11ln096zcUgon2typkWMG5AsojteDSN1P3Y0
RbfCpZsc06ZDR6ABlWcrUlMSntEmEgW0u5onz+AclHx32DD3elququo8YqejOY4t02SUgn5AP9OZ
Z1c6lWxJNapd0fOrTrq6DJ+HnMl2z5e4jE6emSHG3wy/J238uwyaCYw9qcMdft2BrUD4QLz8R1aF
rJlfPM/pre0q6nb0pIhm+6ox0hdud9REGAJ5HAiH4gajXY53UAQuDmSWFFJHVFVIMCXYbj8vfpNS
84jesGknl20ZT0s8QFDhPy1kBPTTG6yzPIONmW001l1ZkDLoQ53Op5sP/1ngnSaCU2iOL4Jsf2pO
/58xhgK8oweFLVK8en8K95MAGC7AxoqGWMGtazU8Lsha/NMUWizlD8jbtFkars4+uF3Jz9vJ2sim
cxeBIL8MERXwqs16O9104izDEJHSdsIMw9FAJahiuzFUG/MdPQwQMGM6QZsNzcMG/HUeIM0ERKKY
X/ByPB50FEdhGuoX3et6M95MriWC8+c/nL55fzo+ffVbIP+3qwG/L0EF1j2m112d0EGxKA+Gremu
HlYPY+1i0/UBb+HGwULEB5C6OFSH/3HyedKNq1GqWamo97WUmK5Ukc+IoBO6/MTj7D5pj5+05j88
PHBUhgb70AJmFYN/X5xLoPMc/u7jNzudn//w3fjN70+hmYEZlJmmcjye1Zfba8htYUh/d4p6/a6Z
CCx8+urkBywNZVU/4A9sqtN59+Z3705O34zfvvndDydv37xPjOJsSJaH8mW/+Du6Y1K+Td/0i5dV
59X7705Oxifvx6/ffP/qww+n4zdvv/vp9cnb36YaplTCQhktEiidJyNL/NNy+THyDP35zc/fPH/J
YNkFZB5nNTufy5bPITmE7sXA1DhKoSqGcD4pdhFsw3/xAFnGXMtmo8S/wqavFoae0BVPWE1GVLtq
rmG3mw6VXdpFY3Rq7Va5bvEvD11vxtmtlN8+0f5EhhqvuaTvPVPGYPxt6/JNUg+c2YlynbWUORrH
NOaZh1d+QQr7Lbuq2ygwkkVW8i74ERMIvGy+gBbQNblYma3cL1RCANBT8SWDxcGg5i6+OIKDLrsb
DTeEGxpMQdZkEtx5KxtSJR6V0lIujiHpyHU1o+Q2IIMzxdOLKCPh6zvlj5/Fh8+tH/fzarYbXulq
FqXmwVGsSOU/PXt5HjYJ72gMP/9h/N1PP/588sOb10nXRf8OoCw/Y7hwxnhTdDNc09WC5yiqUV4t
HhPzig1dLc6GemfY68CM4ys7jvc/fXj33ZtUCMPrJdj1ARTE0JrJhnyVGuWZumsVEo6A0CfhbtCW
sgIdH2100O2iUwxs9srMPVyHQO+VD9zCXLQS6vdAzWD2A29ujoqTlno6YZh+Q2N+E0sB5vyCrNls
UJN/FXJYR8XvaoKEJKskAm1OJ0YK384LVHZf1qSCIX4BOQH8LGX6myyC5his3PRq+jCd14NUBt8k
Oc4fLbL8W56caG42bMNOn2X8zB87Ah88CiZ+GnZGJd7InO0qi9SYMHfs3ra545z19kxcGLtE9d1D
Ku9Ai4J+Ww3I06CnnhEINg03O85gGo6KU/QgQfgrm0+jmJtbuy3mzcda703Qo8gtbpjfAeWeVArT
I9T43C5b4H+vIeLZ90mh9ORDdHMl5RAnFZNGtQ7wSPiEPt0AUsextVR7APt/MjddQ/Ljl1Gtya2G
qlb0AYD5gy4+TLENmzD7DpSb0mfMk0n5FZdXqjlzpYoiW/huHp9lvcV1CboOv4ENN5O2LCafl82s
45246ceHAlYb2p2Jz90duJc15KyEblPL+Xx5h1rqxefJupksNkNYQN2tCW4V8ylUDc/vJg9AXwAn
aV5vKOaymdGYf1pxGmlwcYKkoDwDegk2y9vGFP35p/cnv++1/HdBXq3Qao3k5MYM82EQJBIdEf0y
TCXmicOHY3DTt5nZKOQf5BEQ6AOS66iAjUPpKgGm6+lLsPEDLnnzhduPoCeyn03e5D+9z9zidQTv
YISBAUmFKTQHuIXx7eDNm9+fvD9NE5Oj4k2DqlNYZDVGpaiezEEn8sAm96IMteV6Y6JRE9FwQNpo
NmbdLs3189Hsi8sHtDYsjmHCweowKE4WRb6xOcraBWH83NW9+dwaHpCc86rCduocFF9qb3Y8hGc8
Nxy+aP+C2MXz3Fz9tPCCh3BvGzK8MNMCZJFczuzM9ZGMzR8yjcndaMa2Zrrwp2ZFubqSVWRv54JB
g1V/9d13b95nkEM0jcd4C3Q0tD1nUl5EB6H6oo5lbzIPqIx2nuQ9sF8WXZJh0745Z/kUpFeFfTQN
D7A9Yn3Vqr563i43jaQHoqTCV3odYEqO/SnpFye92+J6qR1iEWSZ3MiBz5goEsg3lPhdG9q+XG0g
b9pgMPCzXI7hY7CNHdmB2NmpR2RMyaQ4ESykkP4s3yFfpLNDsFTQRN9NeOSvkfs2zcDP6+Xl5HIO
h/v9g7kv7pF8FXxtbDwfsQMEkgQ1xeBKwHYa27sVpyvsOM6aWfBldSh3Q2D7vGiezkpHi/uzqAV/
ypuFmUrx4ymbkh9hE8vlGkabWhGxWhBtAVAq3L8nxV3T3ph/psvtfFb8cdtSPiCUV/BDnDx1hnx4
H6Omx6hKMLTdCF46+TaQItBacMjD/AEpM6fd/mbw8mmfZQXT/h1+77LGexea50htReWOgNR7fRho
jOgA90mmEDq+qO9kgvwBRxeqKTWww4H5hyD8KFeKnPX1LTDGMgpxXIBdDaMbJFqmPYFt63V1BQh3
GgtEvpqGKeNcsgOXi5aqEVJiaCkaRvl608nZ0nQzm8+to53YxqvJ9OPkOrP1ogneo5J4XJK6ZGj4
Hu1DQvOQ1DqId5bTOvzzb8fmDn/z3elP7/7A2f4sqyBEA1aE1QeO4Er+jNN6erNA0KQHZIRnKOKL
nEv/inmZaYWRk4zMwPXL7yo6PH2GJKC8c11gwiF6HY/QAhw/6OAZkmNODG8ZboME5kHxT8u7GvW8
6DzWA8los5nXDGNYQJAWDgiY/ZPixpxfla3dXDgimiMEhvnJwnhAI8wLEXJuB0X5vpZWxOkNZA1G
Wxcd3eRy+bke0Orc4pdGELBWqmkd4POSqae3x1w+aSTa3bvLrpcD4uSnYB8ZpuYABtgj72RWkTsR
VwokWLNUT4wkiBVHqF2kPpgHnnhqVp4ZTnBPYTw6mCorMLLY50UTHbGbHwhyt1CRVsqIVCvwn0Yh
/HhWLxrwtNEM92WNQptqCHtbbxR/Gx2kYE45x6uYTFASLtWgbAkyAA2AJpTdX8+7fVpCVZStSIPZ
9naFBOxqlUknFqTv9iAf3r0FI8Mv618W3UG9QMyU7nZzdfz3ZrXpVeJFZ7pcfmzgukd3gYHkAe+a
YmaOzoaj81/ar8+Of7kbnD815f/xpx/HH06//3tMWHxfX/1yf3lp/n/V60h+0hS748wGp0bI2Sx1
3DGt8Nf/H3tvut1GlqWL3d9cXvd6+ad/RQZbHQgJgEjlWOiEslVKZZXcymGllF3VpthYIBAkUcSU
CIBDDf1CfhE/h5/EezxzBEFlVtv32uquJCLizMM+++zh2+fLx64jMm8GuMOz3sG423uTYIOfL9kZ
Nt8ES/vV8nq2WS1xTwVrPOSLgEQ2Kk1cCG1KpD45arxEo8oXdj3Ln/Wt82LGX51SOFqIoD5rDrGj
wjs8+S2dUWZY1hzaXKUD/g6ANPVsyluE27bB6CX97O14as7hswoo6QzNmleVoL8g0MHU50x07uk+
OcZYOmMy6O2KZmdNJj84fQQTt8ZgeGREesfqngPvQjlb9o6Bvr3YZvNqzJ5Ud4brEZYmM7HwZPx4
Ndb9MnvntoycVDfqKcy0RvtExwazZnA4oEOpbblSYRoYT+QknulS7Rma+ZLaC8mC35h+9hNGA93u
lrCYeUQdr49DUiVD93drcm7PlrvFWbVBAdDljmU7epjx5QWWLHAF1zif5zi5vtsfOXo2TKkuAHKx
WK6cRVebcfRYQwlJM+1n36DKG6krecoj8gQCvWOkoCo7fPbZb/rZv8HlCflw5UR5yp3CgMaJGHsz
u7h0LhqwjI7J+IekdGS7kHuw5JDgWSJBl3M+cfVICtwkaR1nIqU7pPj0vXUIPkCpWF/cPamAk6MB
1nGKC9o3iGjOghkw17PTMmHYbTTfTNlyOBynJOjKy1ZdEDnnynzVNq7xrmZHQ4f1EYKYuEiZulJA
Yw8Dupfx5eI6+biezGZ5I/zmT8CgQbqvKXUL0thh9qZCcwk6v3G1Ak1WTMj+ryNeJ37dH40DFRfp
2hXddi1UC5kDnO9n/c9Fx8iWs2S/W/28gybC5vy4f9w1AjI0j4Fdip7QCGldZ4+Xs9tMgC5E3QSL
IVTaJw4mGWhFA/nxu272HRpWfBcfZttNhTks9eK83nHm3PrdM+lNJbowDOYHhIjWlJKL5CT4V/Ox
MqZU8SB9GQ/nSk96Ed93sP0J5pOkIHqyYBrkB6zlfo63tnyfTr5GASfL6eciTXJOg5lglSArDuz9
hfQ+UjOgWsbIbviq/lp2HukV0Q8I1i+FoSZOBWj+/N5xk/7tPXKCWiI8U5u8xQpaQhYKmUVHkEKE
AV4/hvSP+0FUajW1cSkqeqDmXnSQP7DPXnYBx80Wz5TJfFejryRjuGHpeItg5C/aS+pqTUccKw2c
8jYCy1SvWGgiGqWlmAzTJg9EsOnbowxDmTADglaj1TvZqRmvw27GHpyqwJjVRsPxNY5awFy6p+/S
YBao4m3CJs7kkk6KH/ZTp/KQSGWyuVFVZuWkkHTE8iX87xMx/iFDZ0JuX8+mHR+wvaXrUlhwxEBB
AjuiCWSUlBMXUadq32wJaL7DG+lOOHGr3ILWiuM844O460t87n9ULBBv7eFSY3B/1Eg7rlgwN37s
69bL6ea+y2m4mwIiGgqvotuyf1E2B8t4O8aLxJovEl9EApfmm0TTQXbIuHcSUJ4VcvATmXqgMlO0
29F7ct/jgNAKBttTolHEF5gHn04Gn5yqlYRz4QxZG/FFxxvnbuncOamITwaniEeGxfAd9P5eEP3W
CyoBF52vyxYYAVy0ZNnYfwmrAnECIkOGd0C7i5ovEbDmMDa6K6lvaoklm/ddjXkHhAfUYjW16/9H
q4rOjJM/TAmBzAjMl6GigUkcAtdjfDIqESob1eNzDIYg0ftmq76+aDDp7KMtp9p1mvhCQEWWDMMD
15NR/Fr2Ncu0GOOHQ0GQxsWJnqlegI7DAYXzykeUEpWqRMMouLeVn6ovU4ejUVFl0gpENF2tO05j
gMbO6tFq41eZd8gckr6wKSQZQvJ/6FlA4dySyNC0zKVGMqHGzlHMnw20Zk2gPxi3oe7SRQf/jCeX
I9tjCT1MbjaYQp026d5E+wlKKcuwnDahLIKQi2574xj+KzVIR1uRTB53HgGv+3YoFA9vNu+7fU5L
aidwhsJqGsbpsXcns1M7LMEDXrJ8xwMpq1EirHuNkrkzjOMGSx4uw5s7IEFIvP9C35Fv/W61HSAo
MAr98q55/ZoBcLP8P7zXP73dncHLnv/yxXQKL5/Ay4O/HRyczZardVTPb2fb7zeQ6q9ORnj3RzRh
zP/df/liieX9o/PyzdvL2Tk258svnbc/6tvnz5230hrnjTTaefMtuarlj51XX8+u4c1T580389Vq
I6/d99+usIJHj4BCww2xnozXgo6jIIe0AbcqI8Asr36GHMOhUwiMO738yH35hrrovXiFb9w0v6MO
ey8wzXM3zQ+rG+yd273XNbyZeVNc89zzgvLmHt8u/cbSS4YYolk+UFNetJ7jYJlwdthQ7pPVfLQ6
P68rx/74Ldx5yJ9S81AEOxwsZvEnu01NUdIMFWeCNru9r3DZIjknyJGWkAnFyGizAps2+sqp0VWL
fngl2Sr2Lc3moNuTPnguOxRgmHToMKp4Ko3ozQgLqKmTwclLnac0yd4fmDSNA+QfL9PqoMFoHE5I
nuppJZ585cAL0mRhP31Xw28QaJqAGFJn8mNI/9gTG5MSJYFrhKc3BtIeRPpJdv/F+9Oq3+YoBhfO
JTcBb5RqRKa2lWOWfG7hvi02KqKpwQvl+ByNacZLTxa3mvCO5uvDaHS+21JoDy3SNgYYRYw6gDgR
OIj02HHOafmL8eL5OIeT/Z/XdyN9n5fJyCu2rLzRmSbnoih+0XiTlw7ID0lCRqYb4SkHF3MPCsVs
hyNvzSL8v3JX8fwg8xtVRKA5YZQkooO3600sDrSAXl6WvoSCIRK+3aQAj6BKDTBFift1ytYrFweO
r7//7t1IJEC0qyF7k1jsnV0faA4wRU8qlBwkRBJtcrIUQCAO8pMhGc5DA8qsF8DWNMxdAmx+rsLX
5GCzvvkbYGfF2gxGibyqs+fZUeoOknEa6TZcOHK75lPCUrNguGifiDab7+K6g/4fu35BtENl93C7
Oye08k+VqA1j2jY8Stpbka0R5iVCyzvz1DWxoGV8As0YwP/EuAIb4F4DOXS4cYg5cEk9tRTKCeFg
6Ft8MhBLOhVLlTJymmSByzn5OronA71JHgopR+mKT4i6yRob8UWg1adpS3/mxc3pVC13CzRAlYLL
Vhh89yLJBxVxYTRw92DiwzajyODoUcYj3W9ND53osxaMwUQYIYNqbTEgbzawc8tVBB0qrDV1c5/f
vrunw2YF7VFdLRhzfLLzKoGGlmnLxk68GrRJjfTW+mcw7yWCPqA9G7aGr0Xrhl4LDjxjY2HRbgl7
vs3SzcQqy6aV644Xr0cHIwVtrc/mKVT731WoxsV1r4k8ruMw+4mwL1ywTRb4mJgX2WyKETegTgZN
IONwwvG49Mi+2GTSic5DoILDpWLW97UNIwItqzahyZx+Nz31TYiUgUPzLRubEybpYmlip60DDIjf
oRz4Mb5/jAOBLjLuAKiHsVt7GLvW8nLaLNnbWC8R6+9QjsGLk89pDARYlqfSoKgHiTxvUEJVegD6
FDe5sWMvCbvGk9qgJJnUw2btNqL9X1bzNTC7uWbNpQpbv6RwnQMfx9j91IqxJDaeO3x4epXDqpCx
Np13OTZ/EAzrB1tfchgooY6UhGKhXGKYpHM7g43N7GBpfDx0qCMYddgNZeB0XljStB0cSeGMsYck
VXfEx5j4sdd1SZHsv2V+7+2DHQG3wG7WsoYcadUIQWQX6dWknjobdnh++L516zGF1Sfm5ynFJVxv
IoDMRyR3s/WjQK3O3Zgd9aXK8sQEIOmAm24A+9yGe3lypdu4JasL0bdap5rAorhRMJQ+eJ5U57M8
xp12GwW5be+LzeW5qV5Vd4ZrhBtCB55LYmbgB+5IxdrDdB3nZiR9QmtTWZVfw0/MXssu0Zx0q0C8
uNLLLLl+O1t+zyJWGoyuiofQ/sapo0yeFJzg4SsOXZ4l7uSDaTLW+WE0+aJaVpvZZOSCkgWsKWz8
3xsTIcNB+AaiIsQk7RM0xiMWIj9wOARmfQyD4LTbLAo5A5deWA6DfF9344VlqUFfDxpIWIbAayPm
YDXiHj2MfHGTvOwv6otYX8LmqOocNFb4ir5wXPjIIH+zbVKPciKlnzadyD47L+ivy+kIGJoZ+jF2
mjiMRMZwzfGdjiE0BGa1TFCTREl2dSY+pmiaa1Lqw4GoZvdst5xQPByHG3EAtNcj45jXdcm+4W1o
xepcbT2MVrjowfxAjdpmnSV7gsFV0aAMmb7ZDV1daGUkCkcZO5AEEZoiHfAauBd79fq8o8V2qX48
rb1Q8m4fcxksJCSu5skMUIW2iVs9fpFMOskcg9b6wuDcxGRfS3HI4MKQeuWoYv0XGs7WF6VrpRzz
AkYQSUraBm6gup1IJmJotCAYGmjIaczPuEdOAjzj+TD7OAGSPpI6CE4RgzCHxcV3ybZ8YW6cTIMX
TPm8pTivxhuar9UG4/XZDXt2h7fBraApLhR2sB8drCbLIIig4Wz9lhOi+e4aRfszRfoShQn1YZg5
R5JJ2XXmHJvvz3QiTkq8Pah4d8y+md36Npye6LLeLqxruy0t5DwcJQbmMNS+ryInfQ7F6jE+nlYR
Hibf2bi2AUsNV3A+hcTyC+8yLJ7m8T5nN9ExKU3mZipd+d1hs4YZQS5ny6taCpmgCpSuwlbqu5rU
7s5imC+5BORUKYqnaYM1brKlW4ooOJXa0MVzNsUiWLvUQU7kBHM4Cs7pSrTx/h0t3a08DBG7ZWRx
4sngzBIK/P0GCfAJt64rVZx6hFTX6uvzV7frDhYjHIOyBlSPkUGbziRv5o3MRnC/5CUhDeVFwdp6
D0C7Hl2PNy0XdGI7CQjbZ4VoTyEPi7OV3GCwmaKrpSkNLpe82RoIMRsKsHWOw6pxB/qrNef63mVb
9QxFBnAY7RSzYeFoHblpEsctia9xoaHwXKpkFt0Xo+/FbfwgtmEEPIo27sC8dtH/aLPtTWabyY4I
LmqnqmrqeumJuPTaF5X6zYm0JLME+Ab2eLZcEr+VEM22sPvAIyBT0XXKCLiEZq7MZolJbvuYycIU
gw2Pv7r2U7knXfJ6Ius7uqEwKx6oQubSpBYGxeVtQqdeFNQ4FA6aBWPlFNtC2e6ZBtRndbD8MnIL
nmVfynKNJx6njnx36rRcf9Rkri0ZG1hN/BovgPsWWCMTygvs3rXl3Uhkq/urK06G2/zgnhXqpaHZ
cljZFN/JGzDvZg4to9HZLdi8KeChW1aTV13zfdlbxEIo2w6BeXQI6CzyKUAmOkn8SWO8c0K/gM6i
Fy7q8UfODVGI2Ij2qD7Ee1WLoO9tt2p3nWmmrltLmb5za7sfZR23Fd34DCQBihyBaDfkSrfuFmcr
bLkxKDqhXw19n1fnW5HC6M+g25wbPzqtRscYyWZ+J/PR18ZLWOdRndH/l2RMblrQlW64pd834jwo
Tn+0204hm4aR92wP/bE23F2XKKIz0uhXfg6XbDhN4L+JEcD0ffzm8BCbC0oYSBOwKJQwx285lGz8
Hs3bUUOqSVJBHfC1yJn7WMpgnxMJEvoUS9tmI7bUfgLTJ03hz5YIFm9Wm6lpjTzv1yJJzCxC3DYe
IZcISwaTEb6nTsio3U56lCsPVTbg2xNi+3H04xHVeUl1wst2Tzvyx801c28H6VForFgDEt9TbaJe
KTB/VHd0l5rV3s0wgjCbuZrSnEHGdoVchN00uq66zix279M3y/iaHK3CTaneS+Nt073km+aU2KF5
gR2P98u/PMIq8dffaGC0+G5mf4WUy9IcW14kQjXXC5Gibj0k9tgSHRP0J9tbe6KWzZE4fJE0le2G
ddwxpNauShA0qifYhmlibLug1kiYlfVpycvVL5qaNfG43pz0eVrCdYwpG2bKdtppbfNxEZ0Tcn+X
owKeIjzt1ksCHVxUesM5jEWGxzAzUlZIFVx6+cpF/onGPJyKIRtxhwlAAAZFP7WXjWtvrqiwa3Z2
dKp1ZNV4HWkuRm8r95Yzw8n0bdpto3lo+2QqT7/YMByjXdY+1QoF9neL4I1YyONLHfzT8LKK3APq
mEbCkGGzZ9uQ/N7KzNGveObcAqJbITbBGC9IScFF6m7hsXNpRk776B6Ebwm5epG4GfJ2Yd4rwXo5
XYnzRlUkLo+yrTaBcMsucugF3h+1x6d7yTHdK7Gz2k5mp6dmJ2+ClqT3VWLOAhOX9V2fHMF8b4Vz
csdEmeA1XLZ8kSDdfuS88y5aoaNH3r3X2gl7+m63RgsdmFP/pvSAzHZjf3AR4obygbmNF0qS6GPY
Nnd3Z89DKGQ+XQIB5YslqYpt51oVDVSCTetCKu+r8Gy66ooI4+c//fRfYbkwOE19vbyZ/Hz17qv/
g6D6D+C5B8t/gcQDQeemCGg0p3VtIpGPs7e7M9G1ZH9Yba5my4uXq/UdhaYlV8S318s/vJRi8GWm
uBwIp8kxkiCdi/GPMVYJtR6933B30P0FdtF44wDxK1b/7kxcPtmPS3ujnlsMwXhwcNj78H8Hh9nL
Mce2QvFAvaVwS2Qyj76ZSCopZtOU3vcoYhPk6Vy4KhzodY1ht0x8PDWfmHmDCivi8IBjPaDLcbbY
9tBu6Ze1XxwACFmH1xhifIgoWcxGCJvePNmQLvICMwiuOxf2I3T11dK4ZCWCc+w2xKVc80QCTYwZ
C0iCso5NEOoGMpG07Np/bYqBj+a3C1tfbzcxar3a3+DcIHr6P8HRwWdHR9vQNdV2g5pKt7sv7fhh
xCW0GMfXDHoE6xuDVaAt22QFO6KauquE1wRRmCXBSs02ZuXUfYrbDTwxAoqMqWvogGoAlSgf4c4Q
NKODvmMWn2iQMGJm4McrhQ2zZ0cUJg+FfLW4PzD4wg1ZZlwQPgEwmfBIXvZYHsU81Er2DBBAvWZ+
xcaURDXe3qnXu23zEkog9uNyaQHq92KQmyWURqMPVlif3ZAPPOYK98ad0TJSByLhPy3sISfFFZaA
r6VP6SWdThvvCnPurzczoCQ5uiJhewi3BbLcY5sfHznctaHd3J3UJk5FsoJBMEIUzOgn0gZyCtka
ppWOzZEz8a68anUTTMgHzIeLq2DmJW1oj/V9Gc3QE0sbYEc1+JFIR3nlkTppsaimiEmXvdpulneN
U+P6b2rrunbmD+5P2zsOaZ6+PjCUiGm6IWbkh32IUYXgIF3LgYkuYy/evPn+D6++Hr38/YsfMdBJ
Psp6T9+/H/5D/z+ePMqzw/F0ag2pyWp8WeEhjGYMFOJwSyDmB81R1Xn8/HqewNdB7lc++v33bzGO
S5AyK/55oHhmCHt0vRQupAN/hyenMrGey7CMCoeP8fALYE2GYCbXEjCAmYv+ZDFFFJROjmPV+znr
9aQ+B5LnGiFTZq79IxZS9EXQBJ8pMAe8KDFQjJOs2ujmuY7u7dfSS3Y8HQlrjqyc9hF+SuQoeqsu
yxK5yRv/j6A9NP5OvPowv0HCKf4BpWTv3/9D4TkVYiJ1BEfwBGQwR2djMkTb1B3GrhojPHol74be
5Dn+4BPatluvOyozxFhW8+Vu0Qn2KPKxs6XvvD1hzx+nynvyuKB8EZAg9Y26Br3iTllSAXzd5fqq
JEHWzzs0XqtRh8VAcGyRDpsCzrANbDlgXS92s+kqu+l/pWzUdoXkbcZ8jyyJfIAOx4qyhXOH6cgj
C6EnnKBLlyvUckF+iWkBv3RZPS28eC+HjGFt4ZihM7RnDUodgo9TRZMVRweoPYiL5Oxy/fEOLbP3
YZjnZH5peVBE6ApCtlLZv6Jci7ZlJ9fGY9sFwIeoW0kUbPTL/imTB3cVvKL8Fi47Hb449PXZOjVn
+Bhw7TS+kjtk6G10TYyzBvvvaeFwUhe48OZt0dTdeMPMLzNA3/auI7ldTXY3yzER8YN45YA7HF3u
8vJeRtmLvS5eiHj3r2rTzc5sOZnvpvzlusc2WOV94UPdmi/H9WUjj44fvajRTqMxyjXzBo8fX90E
zZ6wUecYvTE4DofeSXUgaBCyF1kB7S5Qg7BbhCHbZ8vpbDImmETyIlK+17fW9YM/qHpIC6y5BWzL
t9pxvby3BoOD4BC/3G7XsPFxS6Ew8Cme0k8xw1PCm0Ey62f4a8MF76+Ogyzj0t8r6AiK/GsWhSjc
IyfXC6SuenBuU4LbS3cdrc7+hKBDjCw6GqFKhJeNFSGWbmJhj69uEHinQ9Nsr3V+yvGOSKcmxUdN
i7/Lg2Awu2Zwul5nUZxuTFRwL57doRNDxx+EXEsx2bwyoAg/fkahnwqkdVc3ES9buPklEdLbAopK
5klTVPV+Uwgt3uFMW69u2gRT6zMePbhuCLhqx2+TP0yhHHYb58aW02hGVjWYXHFw4LfLxCMflbhX
UfnwjRSC/g66ujmxo4uOOtATTmU9TPyGydxB46KAD0FKIO66iDAiqDujfrUBQBisRxNlGZ2EtJ4a
xRNr/GPGseapaZmZ5tKCrEJwIb1/FskKljB98DMgtCglsMGOiK65AUD6WVYAKSw4IDufIV4DSfqF
R+sYT0PUflAxSiP7JFThYjmsOYd8D+g081hztqAF8lsZE1pvMfd9gnu32lH8CU5zF1ByptF+jgcS
6F+dPH8ocf6lpLmVMG9ChxKerqF35AtPGm8Hz64cJkKZ1264l51QhdG1Sq/plAQ2u+7SdDB11wMO
2iJR5LDRFOku1DHN3ZLNtm0tmgvrHZ/uE99diySdruSLhRCoN5OE/Q3h8SK5S1oPpoIPm7lJHFf2
uSgeEJymraiTAYJZmafZ4DQpVtFR9Q6LpqBudnQbz5J4vvAgubfA6Jxp7zgfnagQlpPTCXFIMdX4
zEz6b6PFp8P9Vj8b6fgKYfHT3PcWbqUm/CarFa5tmA6xXyZA5BTnjVj2zF/jiBCaJVWVQgXoWHH7
kFtEDxosPPxQepeIZdXYGQfdDhOYQmx22oTCz8eu1vYegow43ao6RnFCcSaUOS9FiE0xFBd45fY7
qecCtoLKYYrP8bfwrKqLMHRVP0n2xHYlZY0WxLYREyUkiVtSJZ7Ak9AwQxBdMzdMfFpG9NS7CcFN
F1gVTOkaKclB77PFKUpXRioOn9PVCeMiHVE8XDWtVDZ2DvdDASy3qNCSIb+YobJC76p9bzDJYsU0
XCtJ7iBK6jeIHHYTl1dSaBFUgFTKgW79qrWVbuVUYBmDWFJKJ5Dx7M8p3InM8ZDHJDoABFAbDAqp
RRvvyxzFo4+F2FoZCrW9WtLT8N1X+HiCVHUacm+lVM2BBku5REx6gjrIFtX2cjV1yRhLItVeaDGN
N34grMQ0EnznUOSGs/l0Mb6F5ej27DBYVZBittgtrJqLBQ7YLyqhzjouqaItKl+sUOKQ23WtM67C
9EMfj4f0n6pEIGNy4CpI8c4D5LTQFggN7NCWwjR9lkKgnbRcOA+9k+DaHQFY76xL1r61jYOjde6Z
scCmO6INr7ssJ4rER4dicpagGUaMJC236SnwC3rEkEsacMo34/kVeiQiV2K0jj1snB5WMxP++tCC
JR0HI2hE84c+NfXGlfrmLZeyjDOtsU6UtnDs6USCsQlMjZH7KHpvUI6oAjqCZdzNAsl/n16XiSZb
pdphk0Ly0OclTB05x8TAg2VabTEeDno2Vjc625k322zwZMJrJVcXCzIJ1Lja1CrF1GdnpzLuSqSU
TeKshiSDxlHoxhWuAmHCi1QAz/Vdn+Df++3RuL19d7PaXNWu3pX2jPdx33bbBkv2TtneSgqA2djM
FChbinH0ov64vUBi/OsNOpZW/PL+eC3kuKa/tI2/pFHptUDHPwY/GI3XmxGdiqyc1V05M0r0TXhn
St2TYpGY3Y1Uj2w4reTAWghsbE149TkQtg2YT4EyJ101kl63mbDfH/1b79Gi92j67tHvB4++HTx6
m/uqNcy2uKJMtjxjhPID8Cro6UngJQQ0YrUS4wzfAqlgFSzyxOcVBquumYWCs/I1TMzb66XadKkR
NpyV8/GfZ/M7D4TVt+VhFvSqumOrNYeMzEg86yU+6dzKWUJk65ZkkpL1NEBEcCize7eA4xExBk2R
CPQyiNhHqTyV2OXbOXnS4MNjRGn1KjPqFeL0tI4rEwvsJtaVd/0teVZXykiEivGUYlaKKd68HL14
82b4MivctQKX9wMOawccTL1FTd9ueUW8kYSZqFfz68reIpEpAHZUNSP46ufdin1eMcpQffD6zZtX
v3vxxmj9i8fZX7P32dNskH2ZPc++yt5vs/fL7P3t0Rn+Z5K93xQqwMlgp0GnVjXePHDGvcK4U94r
YMQWq+uqwznKg9dv//D6u6+//8NbCWvn2gzI0BwAa3UxIj3vaDqrr/xwaJvi3+Gq1fvz6fvB+/fl
Vyf/Pjh9ghpsSPK6dPXVdPyTeknmYj6vLsbIMXkNPBEpRr1W1sHlpaCvpsWO4pqL0r4VgyLC4Q/6
oJGN1vepQAuaSA2gK8h8FAhrjpq5QSlVMewwa0rrta9Tx9eM6SzC2T7Zqwi+gMkmvbivQTpuFlHv
EWXHhhaoocUPGGRFSPf2crRdjc5rM/7dbDydjrdDPCWl+9EUtU8B5aelTF+R8frIp/KUtXhU//Oj
mtpUr7smrQYr0YISuX7/6sXXms8j1fWauwW7aoSWp9Gq4n5Ku6OO07nLBeImrNjaBO01oMD57KxP
b1tWGst/hg3LietyxK7aGP5hTTzev0cbj6f+MqUy+heb1W7dOQ7WpSmpePqoljH10ycKv9/wmror
zT5B02q/zHLgAeJELJdplVtOKhZNS0KRuKUWke20XUj8Ll5Mydq8pSQ5veVEnNzg6VO/8NKxTHix
g8XD+lDn2Bc6AHuPBEqo2XQx1skuwVpot5zwu7oSZScGikeltsYKx0Jpi3Y5HAhs9dl15W5aa88r
haBhivwMj3sum7YF/wwQrUyVCKpuHvxETjMYmEKfHKnJ+KqCm9uKAkBEzOzOxcLUltp1m7PdU164
Qjlo7dRyCtz21iwbAoZ3FCVoh4gVRfJDFUwXvZ42ZpgD80lLgbJ0fd8Dbk1bOdpCWw7nCQpSCa0z
7m2lLlc9TNKj1EW6JGc62ota9pykRcQ9FeqguUH0nX2tvL+UnWLW3/BRnfX7/efW3lsXeol2kbej
szmvBY+TeF8/7ryfPinp79snZdbpP8YD1m5Hz6mhxVpoHZsEAY92XjFuOsVieupL7lZkj3nDzhSw
wdezypFJv6aAMSqVy+rZYjYfbzKN17Vb0iWAbLyAszLMn5/OkYZSH4wSF2uezGeIhOiZkbPpErNq
vg4AzTIm6GdzM8HKhmyERDQjsNRmTUBo0gF5vXXkOIdyiUCG5gl4Ff5oJVjIJk5S2BuyMji9r4ye
CHWWsohD91LNGmwcUavCmfY42uy/lBnkfiZv0lRxedOBCZEiTQfEdtV0ShvrJxcq69HXSJthzQmM
2RlsmLPpOLsdkHbp1lZbBpZoYkSGn8w99zpd0i2LDWBzEm0ZHpWsq/DKU2mYb8zWolRz5QnO4AzR
joFjLmEGoNzmYxHh4zaY6M3OTSFcdzGCVJo9fdsUHxtH7B6b0o9YdksCZfx5KGaFHX0jwmbPqilG
0jRldd3wUSPUo/KspAHNMMfBh5ka/uElhQXw5uYDNQVGPomxtmVmTRwpQ1hnk6u5hgdk6EiaXYV2
a9J3mKnmUN4cSMuoeK6Xibl2RPHqtaXGnkYK/4eXPYqK4CsNmydcytNtKhXrJHsLnNDQGk88ctvr
PNowxIFnPZkdZl07r3sfoqpAdja2kxU5KyQZDayVIhMyK9rsleMaH7jTg/n6AffmVo/foct2TXVJ
KxoeNqKApT8UUdZAYeNF12HKXAgOHqqwg2XDVsFWUP2swHbaGLQvVHDjxjop8Khlbh8SnYYNZ4d4
3UC4skovOAvpjG2JGiXBB8uYG35LuUCvVG+tuIbj6E9zPrsV30UGIqyyMyDNGKgbQ3lTdAAinjd4
bJGs0nGnlwgmjtQLYUmynBk6xzM7kignRcyI7jwkOdi3r96+ffG7V29jw5XL1XzKLErFUSD7SSke
2QSYNCfwHe0Ai5dxgew1l3ABCeknXfSagiFjPGpoWdqyJG4Ipn2AaQqGWg4KOYhl7klNVuD4JUI3
yDRiQnUSWCWhpnKDcu8KZfh9tKHYxCZZnIoDiBd4JThf7ZbTogwv1D7XE+gFmKTEVllu4fmrZ0fw
7zeD/BeXjb4OXrtJcc9aEG15QwTPII+CPz8w783xp9CVZ4N9M+QSnION3qezDRyAq82djkR5/1C8
+uPrt6mhoHSRkejOtYG4mZG4MuGlh6ckf8ZbBpt//PTjG/9EZAKkRLzg9MA1nUBZpw4NJa575TqC
ys0C+J6Q1pMcRNJzhGnkS6ANjKAq3L3XjBiaSpw2kyeWo053fZV9TS+eK2IwFa5GXGHt3liNIVsC
5zay6SqO+x+nTJ+xmehCR5KmvEVaNjtvLrel2EdTZDFCZ8Q0dXKP1aK3KQT1no3IUomIQWlYJZNV
wae8s0B2a4zOK8sDF0VB8rVWGRUuFM7nXq/v+FA1a9b4fWQdmtfe8wyLLv0VBNwBrSDsHDXgNII5
ahKEYFYDXRVJQvLGYdihhTlmdoaB8NMNdA/ZGlHIvmpY3BRB1xlrXS2SiGPmHULBwu9qHIWbSWK/
WpaZq/Mq8uK4sGnFvXZ9yFUYusV2eSKAUP663VAqsHVzWHppwWOJekJyCMfezbmaLNFvD9JHHCwC
nVgDMd9cxMjfKFgEER20sYfrauAiwQncWuKoGM3Z6fPiyrdWiK7mpKynCtwRZwepxNhzUnbyHzMH
2UN+TC3w+dTKOmd3mXg1wL3SB16jlQIbAXqA1vRqST+O/KDIHISnlzZhEfpQLY3PANJPoIYTaAbu
wTN047Jrg2Y1aZC51hkinvKxz/niHMn4xqIj/SLEr5oOWRsTU7F1fzydRni4fHHzPTyIlJE7EdrB
dLOjNI7ZumFJmDW3Tiy41sW0lj2Z5+47v9mmyVY8fqW2P+l9KrzFP6Y3rKwassiljoeWsq1Wsu6E
RYs8Pk3sZaugxEXZbn5LgbKm09QdHr3WVxj3bH6uYtaYN6GaIGXhUAtR5+phMxked3nNDo8jAocp
ZacgS+AuZuDhqj66IE4KjnwLa99fnBfLFRpe4o0ViCwCgtDj/GZ8V7NdeEevYatzn0dZQtr5HZ5p
5M5fLcbL7WzSYM0sAiNoSZckCHij4zDa1Hw8kpzwvHlaZRBsouCw5ask2UxPEfJBBrwzXt4toJNf
AXX+067WKn3q6ckuaSJVo162AXycz8cJto4mKlAXYkJHGUFJijK1Erhe2NGPKZPLogLrIEtiO0b8
lHAPIWtBFA6F7pQiCBOWRhegfIpvZq35u+wozzWV3uJc2mADyZZwCmst6jQo26dFtCZklB7SMpi/
q9Q+rClSH37FWLKT+Q6XWakh3TZVDZsUavLYrZ012TYMEZZQlJF7kCzSCKTjMAMyTaAciBrCFph8
M6o0VPw9IvndEr0+lpyZrChgdKgfokhxpZ+7ZVP/d0seAbVbnVO4Dy7o3k5zseluQwbPQxIyDIry
1xiFV/qtA3WcfDLw7mrzarzcrdNSUyaHyzvqXc3Xs8ZZZuArDgKBnMD57Ba5ExJCz+8++uijZsER
3854yMtACBLyZrVjzY5Yfbtar5l0OaiHR0zlj8jPCdWF89rj0RxWFphhihxLK/gtFaYyaSMbjg3w
D9W3EGbobLW6AvI27Z3BMJKfIb253C7mh+i/P7nsfdyrocDeJ/2P+8dOGe6/Z8+OjvnH8W+e6cs/
7RYZB8vwh/jA97DlHt6nj8KpkWMCpoMusDJ4ZZa3a8Hy1dLUQ7etOrurXL/n+Ng/PO4/U1CaemBb
idK6Xo8Pyp55G9rAOokL/74+CfmSiZcmBcM34Tq9Q7E4CBbtdFXVRHbwZomkDB1Ramt6IX+dmMNC
phLjfxh1ItVjT3TBCzcQW/BLyr9r66KT0Ck22mJwJmASnvSsdw1Hwu1inpFZADcvU2ROsjhIrgmp
q8u8h+mOf66nCB+phj5IuJlo939+i2kprVZbacUw+8PLt5b0lH0kjCxZRgrLaptWdEi3rD9+++ZB
xanXgCnDvcOfnztSlYSozfjmYdLw3s4GBxdjVERa7wWUi3XkUhm6hIvlArkwYWUNDGtKYCfSN9xF
sdDOFS7lvU1mpFdl+/mKvTLipjZRKBmOtIKokEMaDhC6AYqNBVwBYDZTcak6OlyED7zAeHwcC71M
A2Q4jaeGU3s8OxpEMPUHjdJgmTiYxC2g9S698O6LQLwkUaCgVCEoMuTjaZhRsIc7phrpgB84J9pl
CJlsW9a19Ye4QAuy0xGbHTF1NBlj/3BYF4t9oDBgINYwmhRX7BG5lyFfx4ZBhq6Lw+395h55dbuG
0xoYF434iSjFNBgR1vC1xrTFgHILNnesOymoZV3KHYzDhKtYc1LXU47HkIkX6wiHjJdUaOfUf/yS
3m8r67iVseVTX2ynv/7+3Ys3b0rn2oMZhEQs6othUcidOLr/UI0kJVB0OfK3c89RSVUn2MBZdrGj
cE2oraR7reELpyiXPasw6EiGgTe/+uirg4DaS+29BcJF53p76c1XF2yyWl+kjPe60S0i4hiw/CdQ
Qdb7rjjYm/xHhymq7sjUhQwDSN0b6e7+pbpLHGfEv/pMf7xLuCl24mWzQNqk+AQX1cJa2/r+trXn
ANxVrP2U3AivMZ73LZJ3drJYLVPuilRPaK6EUiEMxtNpGT8U/01ZlFRQBYFcSOViidgbDs2U7hXa
NZQFoEsVX2nXpVHutyp6p1Y6sb/n9EU0VM0j5IQqsO2+MO1O7X7CtkBXXrwlwvCNZ3PcQ8vqBgmG
305Yi83thI/VtvplTYUyfqWmGt9vuaE1Hb0LIJd0xz0PvMFxQZo37BnVP3hNNwPkJdjOmQTUDp9j
HKu0WGDsGeeZxFo7wmOgL1BYIAtNXDkSI0SsQu/HtHATLVJGhmSSyzq2yYzDHjDiieqCuvTAR6AM
8el5v2xIc3Kr0gfr4UXfTo4Hp6epLniua9xuPuFdOda1jb+cnlxMYE1S0DpyeaGMlVmNs2Ayp+gJ
deCIMyNxdWqKmHXyBIFUuzdHydFuyFm0ntH/Y0Dc/f8Idw8AUiK9kb96XAPeQLOJi4OWRcvia85+
jxbVpGvRmIaILY16xv9OsVv2mAOruHI6/ysMLVlcGTccNoA+bhjVZYZuvHhW7iZb1Ocyf31NUK7X
M9S0OA5ASXNUrYPVTIYH7Su7UsaWDOerPcz05Brl0T7MWjQ5g+8hu9nPOE1FmX1rVPWDqJZp4n1z
D6OQa7ZLa7cf63JNDWBUTityaQAp5wzBRvOJzWqe/9q1+9Zb9iL19l+/y477H5PfiMzRCq18p2jQ
h4IauMnTpXc7xXtMh/E64PKEd9+gPFmGRx+h1mcFI3sG6cj/uJud7Sh6AKz7HTolr7SymVYblIWs
EzWi3+9H9lKcw7AZaJ5UpAzj7MJTm0TH+nCcGfWkUTgU+5vJuWPOdZQpe37xqzceQR1NG/T3JZnt
bWCRjM8QmVlC82DkFGjx6qamvYxTwH5BOEBkHgbX38iGYU9wb9ezBvc4EbaPQsr28CWYNw3vIM+e
tJ6ROcpbPxqqL4tpVTdoUxTU178ri4/EQXSRhXdWASmQH9xm4DnEiLBebbatos26+nlXLScEoYSU
pHawJKVQjsihMPwztIXG4B0o6mO9v0r/bOwPbhaKcehqsgz9wiaXq9mkaj7EHP8O6AvdUUPv3Bla
Koo32jfffYuXftgT8LoMpCu7JVnuqL0OsDbYJjpM3uAU/OBApnjwIDDxSNkdT+fQzARzGpRDXJQo
PHQUC3xx8uSSeIuwB+8sctXQieTKy1gUsP+pGwsJqTuEj5d1yGYZBhHaA3/gdcoqiBaEohNGVgOw
tuiWSsl4rcWmOLQmzDqF66jyVmy7tykaj39Mi7JFpNGGr2LLRcybNJoz5Vs4ucB07z7w17QHjZsL
0ycxiHzRTgMUUQJvJGUTR84uLmZIEupHwQJi9peiHirN2h9DyIBpafUtIDedgGB2Q7vr8iHgQv8p
vFKSTSrKj4aNzElTe73CH3Yef0BNMcOzJxgTG6dcWD0XRWfdWhPzEWxtNPKC5p7BvSQyEEyqed6s
Ll5JLBpB1glA2g5MTRoEjR4ETl+E71ZNZpx6ZxujG5O2aX4vQFOYl62WEZVFuhEIuLCARJuhqytG
NxUYIbQOFlnL1BdviRmZYw5W0gFDocuAMazpgNvIMAAvMVu77gU6GMPMGxiyukZqnJMhuxjW83cv
Nw7EMHOGpCFn5RjXs9pQKx5qSkGu4yKHWcqdBL6u1hSuNW8VAJlkqHSsB8LnmErN+vLiv+D0SD6d
LOpH75p64VTJHlVQwLXvYeWc7wQKdAZsIfIkhtW3swbnoNTV4PFmy8Jjd9mVq0FXLw3saLXGY+Xj
jtOgJw3GKel/BVtPXYgdgWriMwNZ8KDSdOS77nB2TWe7DyuswTeOlUtujx/Qiz0amSWiXxDLgUON
82XCHfZ/oEMdHQyThJNnbOhmeP3Dq8a0MKt7pr2s5nOGAzHfHRbIXydDbjjK/hbAcKLosRMmZuWP
8VDerihKpSnojsyqhbABS75C3tn1yQS+dTZdLbqvbmHM6FTEqwFFf4T56LT6GlZ4XEoBfXJifMs2
E1x9ZG9i67gPG2kpagGlzffo5Zn/vTChzIDmbuHs5POIzIbpEHiJQJh9gsP8Dvi3BCyCFtJfwvd3
d2uCxTYvX7159S2wJKPvvv/6VRLR3FE068nQ0dzlvQLs/68A5O4byiZguf07iovDjOi4zDWrGQ8X
iPACGpa6U6jkv+gWZFKNWmsYvvP5bIKawGK3lEMaH9ROqYi3ccEqPUqGyqCRLRgLIRNX+kmGTyMT
MDhV1GyJYgwsDnMgLuViVpOuGZ/Fnr1ghIUr/iVq92nsclseNKETKeKFmiTR/cU+0OG1SQGO9AOQ
j70CjXLZSBroR4yaQTSGfxykQxtQSp298CLjwkaw3vnEtacdz+eOGxXJKphrC9RCUxue9SH1K16+
AMFx8JirmxN8eRpTBSxWb+UXUdPLBsfkE8yCQppjz+192r+q7kJfKOhgoMfo47vYgWWu+NQowGDR
Yz1BtSwwuyJ1RJanwijX7DLxDO6xY2Rqz6rtTQVHqEGoUofLQ8G2vITLyjXGRMUrNUnROKAcaXu5
jBlnVz0y1kQi0mWxVdzsih0Jz1hRB9/rFcbYAZK6WSFq/6BjLXKM9V6APPQE7W/+2ivp19sn9Lf/
5Cv4+5dn3b8pEJEuFsfQD3bruEtGfR+0XSLdjdIiY8+MtttYCfA8RTo2SNLAMWiRNkbbYadZCA7v
PWydfz6ieRbMAbbA1VAPUnZfmFiFx/ESjeIB0vRJ7E7hgXDiObIDWSFE7iOkeMdjHD+fDL44ZY32
yRdB8ItDub9NVvPdwjetnxx1J8fdybPu5OPu5JPu5NPu7WfdyefI12MNfjEY+elxoZr20KYfeURu
PmXNuxS6rcM+KwSdU2/1Jf4OhNMIDnmEZRdf/fF1Qnx8vpSOysDzOjpuEi5AWSiw/6ohFoehyXZl
sG7tHK4a47N6eFymhQFmefXlmFJmJcQ38hQy0po/PqA1VpLYKMt2UgcaQtuLZnAokko6RcSyyUSn
9Ux/SK9f//3mQE73sDXNu81fs9pKXHX/8VFBAKSfUJvfFonlLWFYVlsThb6aiv3mpppUs2sUisJy
l007OQpasnBIUt8hwGIZx5tiPwtSbPfn1NLHDaNL+wWLTMYu+jX3QcCj3bc0Gqmf3h9wj/uCu9Ca
e9AmGfRIOJuq1lul1pATCIYOya/SODltHP+SosyeN4oTmXUgF0bSnaMvNJzX0xWZkfb7fXRtuRyv
a1Rk3oyX+LWhoHrL5/uCpHjbytWkkmOj9ATOkS4GSN7MLi63DWWhsG22JbEZy/W2q3VvDvzI3LrN
oL2geFLezCZVQ0mdFWqtoDrN1830DdxJNwsYn8zcE8gVp2woyfqZUouAnSJFssQDrQN/nofN5WF2
VVVo6ncXegOkDbRDYHax1NbDudxLBhwxHl3epg1m1w/dnIciDJWkIg49SJ+M3yboRio/3kzxHMEo
klPUHrNtuedVzDH1ZEb1Oo3LObZVdwiH3vnaCIZ7jrxgAv0xPTwpskFb4bRO9y3566K1LLms7lva
y/bS9L68b3H/0V6ce+Hdt8iP2ou0N+p9C/yxvUC9b99bHOGKHzVzzR77pfqA1kKTG/EXnuPY7+PG
TeS00RNttLVTHfgI2WyFl0D03WMYVOO3x34GUUueUUve8Ob4lB7+pb1ZLAhpa087e/GAwz+NmYol
W5p2z9IJ5SNpSpKUlqToQiA7SZzxloEY7Mn7cOX24f7bXuz+RjybuUmjoB1NMiaMstuxXwwCsOtx
pz9ky/z6t3I+9Aosqcg6ULVC7BmDri0bRRLyw7ZkbJ9xVpvre/K2zuser9bGqbHrwbLUl+jsTuzG
gNgIJyudOpYHsCaHXVJcEdNBac53c/6OrZ2duzCDlxVDL92MySCZ2BNyDzIXHWDIXO9CZEJWbhHT
ajw3diukaKVQFth4GA66oFB8i23W48/kzoV8llOI9bTF/TPeuOyTeCuPkSGEfjhslKtQshzVasmC
IlHuOtKTeqUNzM6hDhKmzLD9f3/piapIsofrSKarSYOKBFfj3gqS+80SIqYPHXBcx7YdmtGTNzS0
CXVCr8SL8rd378YXGJ7TXFV8ZHLJ2OQ+G5ARToxBWbGOFxp1k6z4Q00ObR1UjVRzEkw1tosSFRFG
FLGXUkBQG2ERB25L1Nxq7udJ1HYz6XFauG4d+aNMq1mXmBYYVI1pivjwcLMOUU9gTDkSh1Qj8yw2
Wem77cPlO8kbBjEzQXPN7XC/tt4j/2mW/bj9S0t/9pP8fIDUZ++xUK3M32HaGkRCH95Uq176e7R2
L1a7WYQlUSXT2yhBL9I7iXV5mYD7Oh/gJEwHnsZai6NYf2Y4seKr+KPhvVIfCRNxGAaETsxIrreJ
PGUXWdd7XABEzq40bLvyjyA75OQDfz+544QxrVNWWspJs5NmyDTZfrMYD2rR8n3E55ZbRerworQN
FSGomilr0ChWpuBPhA9tEsOwOBYDg1bbbOnOE2grGRDQcZxW8CUXTNSMe7qMpdDEvW9t1l7tpxYF
LT94OLk4SIhknC2A5sxGXY57Ni2u6SSU7rPp+wcKcKJTGNqhSl3U/caVCG868IwB4mTe4e3o/OOU
Ki/hhNbaIFU1UislZ36Cv5FvkR3GrjOk4ZBvKbqiapotte563S+jTK2XX/Lzvo/xoUQxuXbzis68
w73tmgEvP1wS8d/dJd2VzTEVwD+hswssvum8oii2tbCjinuCxpCLFUnMz1eBw7NOTX0v2XdLjifN
FpQYO4eTtulSx8fG45c37QxzgmS7+WnZGLsdQ0PKwS9V8YQuoFf7jB5jyEXWY9WyIyWUHyDE+jUF
LKFT1aDJNEicrVz0LDQiG4SwZz/9+GagDskYIbOGq/5Vf1ltEYPtKTpTkWPydgPU8Ol0Vm+dd35J
P+LKmxHp/umn118PsvPp0fTzs/Nnven52We9o4+Pj3pfTD8+7p19Xk3Oq998Nh5Px15+UaRlz44/
dfHc8ITL/mUGnbWng/P5LRwy0928GoioxPn0Bu3bXsoR8oL2LXR2fdWUBJqAtR8dNSX4GpYcpDg6
+rgHvXn2OfwcfPLx4PiT7MkRZMs636KkB95/D4cZJnPtj39gfIVZVXOhP9EKnmp5xzBE2fEng08+
H3zyhVcevP9udS3ltdk5qS2Iegn++tYgNq6rb/lQDAo0fAjTQiL4r1FOGmiZDDd7sNG0VPqbVBBP
NR7EtceANYAeEjr99KTA+EN7YsiwtMXTsX3X4J+RB8LyUFDTzRqzigg/trvj+NXYZuTV8Kk41SDi
4ppLUkQCU0Yuy0t5z3hY3TPkMvz7abnfyDhFkAwtHa7YA6iFakhcE8Y2JltXN7Yw2cd6sqkCDVOF
USPYBhQjJRrE6A/Tkde3IO9pY8lys2gqHFOOzKnvFyxZT5uKJg6+qeCFRMPmqN03EzzvyVjXr4PK
OE1g9Eh2p6zH2fER/fuAAGCjEYKmcKQ4SmfeuLHFnVb60cWtRXEN5QHNoOh7KOaG42ACF4if3r20
RsQoVR6jbOEDiCijnKldSoHmgD35Xwb/G8j/yqxz8qR3Sr/6j4HOeIHKY+uVWK0uGdjSLUA6a4p8
ztX8GR1tItX5ISrRsARh/kxKAopH3KSuFxvbQfSCwXt4FPUsHUUdnTOW0/GG1s/Fwo+krsFBU3g6
NxPkWNoj+vGJ055mU936Zp25cyKulllBRpyDvIyWlo82JM7Dvecueo5FGjKLzcLyWDie+GTEJXEr
seqxEnuqssM/leJEqZot9egjV5/OkeNzwTh8skR9E4y02dT9Nh0CadUj68akcYcQX7voXJbdsfPG
SWwRBGJFalTvuGA4gyARwxDP6OjUA1SGe24oxZfSgqFKHuumZuM8LC+iSH4mJaz2BRoTXY6vKw6m
pOhVsJY+cqC7cUZPeBCQcfDwllR9ZEr1tgtlPeCdYXVCjEJycmrj1dObiLTSW8PeZ5C1P0XNFhWk
iiP/O833BgXb0CxNaTVHB9bdX6KanSQUWKfBlsdWyNVBPVcarwzGo2Vw0MA5GI+ZJmmgrwSar8l1
MfDbMYW0OuxgVt9bh960u+p4Gb+j5YeSZD6s0zdK33mBcztORc3iPpICJ2pb1BcNVZn0tvxmuR2f
7vXFwxrVLF5OlJuQUjZ1iniRBttBOsiPPu89+807OMiPPh0cH/c//c0Xn338+f+ezCAH1sM7xoFn
WLbCXMl4vRl5PMneHSKkgbYlIe5JATWMPEDSK5zqa1zeoSAtWurrPZZ6Y4OViOJtnz3VqLiy3Dd0
ZvHlG3W5QysM4CfEBONRTSIt+Ps89uBUStF1d1TXzhn6cv08/+l/Ga3vUG7Qx8imKDedXfy8ePd/
/q//5b/gaa9QQMhrdjNMksG81uMLpPjbzXjCXviYa7cRJCc67oVaru/sL5JOyNMKxaRLZLfYd/KA
iK42ZYIWq5Lyesy+QcL7UoLReCoxN5lnUtaXzltdixukiYwUWkyrs90FN1PuuPShb8spej3pK2Iq
E2czzMl0doThTHKfkcKBGObTGXAt4ztpFByrZ2a88GCWDrgoV7lbudOLvHeZwwna62HBeboBsFLq
7TDnFInWoBGMN0MancXODbWlqQ1Fb+10ndesqXU9313AfNEzh1zCXRhxl4tqO4YJG+Y4ZXn0mRta
jTfzu958NZ4KHAgXnnUWCAnQGzN2WukPljdTuPAqmU7CQqUXPX0TVtswmtQPRkxoaCkVawLcjDlg
+eqcBpUW6vqOUQegrd2mxtLa27tRONiUY88msnU3hWVDKyDdklSEu/TIe4EXKn3rI8AwDrG3ryYL
gsoe0QbqjEY0I3BNmY9GssV4jGH2vY99hPrYGafp2bmk6/Mw9KnKQcggS9z3PvC95EeYB+1zJDoU
kB39yJlBxJhxTmx4qmpE+chXd5hZ26tzjTtlDCS5lt6jGhFP5A/QxiX8fL+c3EyH+Jdi9eKP90uM
IROE/aHJH42kSPSRXd/5z3lfgsjCLahDt0E0K9IEpFAI7C5W5EAO9XfKrunTajO7IPS+qLu0Nvt0
hairLfVx05HOOvIdqFSwy2QY8A8FO7dj7a2T7SrDbqs8zOdeqeqDg3+WEViMN1fQkDuUkbjLaLdU
skMx+OCX5c4vxzUpzPg9hiM38+ZeWaJJ7U/mq9rzyk90DZU193fsIBCqBhX5F5224ZYI7KkdtBjD
3Id99zeFLIaBFynOl9iZlYYNgz3Y0vl3YrMHBdBppCcRrm8+idBeGU/Z1Ch0kmvaWXVMowVIDtYp
P0tispSTznqh7UymAP3LkYw3pUn2kjI9yXLoQOR0yyoCtjf3xhkJZbSwpquRXaPOuMIhiumj3ths
7uJONIIWQ1gMV7+94Qmerfrvqs0CEbr/wAtJJFc3Nm4lrUnhY6Af8otXMwWhV7+kvTNV6xlCCdGa
NVlxQDupp0N4rKt1J8uHyJkI2SfqCusfKUid+/nyE15DpzCrs55AtKiJ6RJuyEFMAqH2fUj91+3q
lv5C0XB8Ts65pkEetuwg9B8POo3X58CTHMcKWFVg5F3eJZGPBBPkW+4uYcyYDrZLX4ZZzoJJJzrf
mgLx5MCcdx7VHO2enecxRxnKrfIse9R79okJVrbG4C3YaMfYVfrPDrzwhKbKN7Pp9lK98c0IZf/U
MI8wjcF0IaplBUyiqmszpOawn6mZA0NHej15f2/+89ktAr3GBegHT/rpNzx3WSpZO/H060bEhGzv
PCSv/Goarv6RJsNZ7VNa3TC6fOQ6I4uIiLcu2id+LYPEnMGkHX9aZzJrtrw9Z619w6FyOWwT8NuU
riNc3EhYcsKsUARHZqQNfjzy2AWwGadMldrI9sAX0Ir41SX6MsL8bjFewg0DxpkfR6iHNjCXDZSf
xY4a6Ya2+na1mtewIC4gO0WQlE4Ncl9uhcV3tXsth8acrMDVJodTIYsh52chjuX8IQTuFIMm2rrA
C2bjrWJ/YvVoHIP28SOea3ol44gStEkCgN70FcFEn2gFHkdF6TwGAs1FNkjix3Dutc5OmssmBx/v
tXNbapqMHaIIDCxnDL/gNtuj7t/LJ/isb+koxOHlAzkGyTFIDKbIWCWF1BKNwR6d5fDVqaUmr4L4
TUJo0usfV8MzfqdkJgI6cVduQFACpjhesSnzFuQiuEZNto87G6lC7OJvXa50Jh3VA4+8bcrU0j04
zIYf8g/yXY/nM5IeyvDUd8vt+JbEFper1VX9wUW7+0kIlKUxHZk7nRUZYbbw4YmmQInOhHC/qU1W
GYWzS6/wvJ9h8AteEviuP9IvLieCr8RKquNWoml16zBHMVs53OLt9vX3HSsw/AEtkzthYJtkQGMt
TO8JWXgv5euli3bmZyBem3s8JtRei3HJqigZOVstLxd+jXow/o4KJ1z9LmqfQIGQUSoyUYzV40MJ
X1RL2PITHKROAsknMooJYINocJPGNnpMcPtg0zEJGc8xCxwVTcG2efBzVnJppFXMM8jD2DGGEvDI
EbBn8zZNDAe37SCQscGrkQSaIwRflZFKV8rIXq7wpDVkB+EUE3fR+aghg4Ii/Cqw99AYGuuAh9bP
0l7TVHxXRrdCSHVv43iZu/ObTufMlYGPfrRhBFllWpH77sDXKORZWMBkuxvPce+hgo5s4pg08uUK
3puxby/HcMs0ZCZWiRTXDkje1b2rfW6oK7Xa3H9nm2p8FYH2EKI05GxG7CEtOsqOdLFHnffCWUdl
ifo5wZ7hF2LPUocTq+R/oC//ykcGTIBo5x/Vg/dLYdOY7hj6BfWQ9UaHYj2zyjVdigka7Ng5yJmE
vcAYNiYHWzOwErqJNskJuRTdVu5z7ASU6jkSYEJXfa8ZznfLCczzaJSLQYh7aqzO/hQdXc7RhKHo
5JKMgOQ2tW4h/p6qNg+jGXL5J5Ll1JlDKLarRXncgeThZtt1gj3yBwlmUKbP8k2QqK+LoutEBSF9
kcgzcP0jnvdjfY1NkndUCzcHBu7n5U//DXlUJzzkz6t3f/4NabgOFis0VZWdja7KbjBcElSLXywi
xU819rf6uh1IPG1CVy36GUnhuEi4QMwWHBsBI+1q+BOKcEEszuzistocYDCKBUKuMJ4xSfKB2rAb
LzsvjzfzmQ3LIZG7XE1afVezuRPebxzVG4n74EKtb9S4AmHD9COPiyZhRP70NwIVR89i+JFK1yfj
ht0WiI/k+O1uNp9OVvX2BcWJeInfu9kL2AQXL9kQ4utXv/3pd6zg0C369nopptQ/ELigVtaHD/jm
t2NzKrPPObfQjU+wRbic1fk5SjNsiIrOelXXM4xowWb9pTPTsiLFXnpWidESg+DN6011zZFohsk+
ATN1i/pZyDc8fvZFqdnQx9BktN32kh8dHcExP74VU73hZ0f9Iw9fclndjEadCfq8h2755KKZAJNE
ZQkt2r6TvWyI0MCFTiJLejYyoYkNHTGwXv2Gv1PuwrzbWAVuG2cmk3ics/F0cjlG6H3PmdEtYcP2
ScXTIjRa5aJDfP02uExpttdiN7LSvfp4BIE05cdY8KqulxC0jzYlauXd1rbicQeZu5kUkEJnpfDA
tr24NWcYs/daLIcQbjkZ+FIUdRigAYmRkK9uxne/bLXbZMjOoq22QI0zZHsQ4cMMQ1I06lmzYttY
QG3b1DIOGkC56G0K29nT7Amzun72/Srzx4k+/3qj5A7MnBqOOThON5R/GkWGLhRwm1tMUWMr8jnj
IIWENIGekZDe5p6r/MMfAONsHZaKANTVFFdS6Xo8nM9uCXRfQxNWBj4LMWUo7g+ZHN9QRB2UpQb3
QpJ+Chs690gKkfLQ5pCYXhxNst2lc179ZxxDVTcUl8SNwE3aCZOmoltHeXRm95rSrECwD5gsdxoZ
PN3SKge8HsV4i2m0E4iyNEb4NpF4C8hu0vfRuhc+xWD23oqWvnGUXttrfZ3qbuRuIOjlfmSOXxCo
/n6UDIyM5Ubu+AYFBa9uYQfXGkejKUiWqSTMPp5jKO87aKpbzB7hsSiaSRAxzqS7d3ERMvwHLK2u
BanFcBK0t7EDBNSL0Qr+37vm1grZ7664tRP8xx8DHTmJtBBmdGhR2r7NI4SJwAJUCvFSIwRZIxO6
ZPgdOeDt8OAOb+483sM8/BluiMu39U2FhPNC9THf5Qaf/ruFRYK5xpfGnTffoBBg81PeLe8zW6d8
Iu6QqObVlO5Z+KVbli3BUcQ9HMEjcT2Pt9J+NDjPqsV6y2ZP9qj4cNbA7q5C60oHpLjH2DK5fDyp
TiPL1dYWCo3yYS2yppfJtrnrBy7oDpD6XlFLcdVYz3y+p557GFT0Ds/pIFopLbrx8k6N7zCZkUOl
Q7rNTVwpbrx4a/Crau2xAeSaW2ZfZp+kVqglyq+/+9cXbzRIH96tlZaRqCV3582WCkz3J81z2B72
tH3+MWytxoIbFkXZUJi4D3FkYaTkKnthP4SMfCDOUOqiyo2pldovrmyMv/ZJliDK/5iebZ5UmUgU
0R64yCZw3pDJexQQmeJYVhyXmvEu1FI0PeucZsSm6dxMgkeg0tHfA7uD8GXrO7J9hT6vOGiFM3vc
EzdMrR3YVCqHhS+oAjLwXBRdpzlhJLvgaHAK040VhwSxiew2xGhiMj0oSqq2QM7ri2EB72eMWxf1
NKTzFLeVeosxsagQhc0gmb6xzYWC+wGlV5ma1k3xsbtEQ8vmgz69r7SMXC9wsCzIpnqx25LcO4oG
6HPRTACxM70FkT/7HyCEHWh9u2dZTPjKgBhyCz3FU2oyOZk7kU4cdtysiQnL+cu0YW2G9JTEpCb4
2T4TlzXMHDfll8yb0MNfMmuorTGz1usB2zmp/Nlrnzmc219t+tjbIN6FjYm9+SXFk8a+m2CcO9qP
/GG/DclpgSYyw7JxyGiHop/aZwqzRGHXJsj84Owf7LFtXX7nP3mqNwtve+rOTMzeQ+fJTEJ1i5yj
brJVwHDz7YdkvQTkSVeWzFJVcyOljOpGi6NElzgUEGDEvRW6ws5ZMDGru5bbDMyuHdNYEwcweXRJ
faE5rbS/WSTTSaz7BDxeQ3opvluePmx9BCIvISQk40O5F37eYzHIPLDkCQEd+KSlg7YbH4DcWGei
l4g0vxd3wklZyj5mQVVPeBIadr6gZx3Yn2pxOfYB13g7lv3s9Xl2t9qx3zWG+Y2ZFoRWoLBCvm+c
CQypGLBE56YmqI3PGzdGKv5/gHLL4dLCDSFb5XNczAcd+aZF5D4t5yM6lNUYu7Ha1BUNV+zBeatY
77HExNcIJzjlZIRtw2RgwHZSq8OtgvheUpZ9lHsXg1vk3jlL0hxDm4fzDf9rlOvg6OC93m3Nu69f
/9i5pQu9My9v+W2K5791SIUw29o42Hfz7crNZ2JED03q4AZEIWYcJ+8tXJJ5Fv2gwsDR4qfWYH+c
tS/7UStEi0Mel0jMM+TQjqJzS/FrDRfXXDayyGV9UsbVNmCD+mmlxbSUdazKhpy3QbImUXUjrfOk
lo3nmTN752hnP28YZeExYupIS0GveyTzP49vfY5wjEEB0gHHNlXtSrhVU1NIpiK0GrJRC08GveNT
iuGxmWEYivGMTkm4rFKsJ79+0o9EErbmqjF94dujc5Sv2kVjiL6f3CpmgKVCjEFwPDg9jWR7RqLp
efqLfztmc5gNkiUnAiRa6RmibeFo7CZbiosiSvUe9Od6hjFHXG9Lj9gDhWTrXp/V8YzWMPOorn5m
F1JI3h9JQPeRfnZynC21NF3NCctPsn8Vm2wtPh3mDqjj2bIxJrQxrm4mx8I+20URtb15aKFVuwox
Ylbcmh612x6ioq7Gz6RgdkcW68KwqGivvE+U8qY1OSdb9t51kQxX/veMK85Q7mgfutyyx8p460RE
bY373TgVXa6iwQPeqT5/9QyRgn4zyP/eNbEehQy90Hjx796zQlBTyDlhbO0r2mO2/wr1/rQkGztg
BlGk+/erzY/xJBavxAmxE/NDan7x8uWrt+01h1lI0p9Iex8pT9C7AFKBPPRq9dELEHdcaW8dB/mz
9lpk+i8AiWLT0+EcjeDBmImt6gnCtl8MMlFDHPc/RSIw3WGIS/iA1KlulkK5/VMleceWzpS5bB6T
MLRnYNenyX413dN+kgRXY2HNkvCSsNoQDe40WIuI0qq7pwbD3gyYsO+tRvGUZ83N+rDGOM0xp5wc
crJx4FoptlEUjjYRo4R8pezBJk45aFyl1mGMHILSJauag3dklujfYvEWornYD63xoukYXEFZdMsP
zspzMtoVZumb775FY1t06Z7NG5kUGfJmFkU0J242UqIcx4a5Xd2vbuIoLIPlVTzGh/EucHMxYiLs
XHLoToCqy23P0TbixWYfNb5c83w9voGEsbdpYqaJgnWcnR4yYZ6M5jw0VTbFOkhl/I5TwwXjNJTJ
wAIgFpzS8QKMeHr65vBo6JGrAs7rEdniyvrFZ6BZKPSES/3ZCq71oUOCFwhXfQAVVMoIyEg0YuXb
/QNTE9IZif+yIUwAY+3VEbkNieRWEnscg8PifuIS8E4k+SloeVPe37968TVkYd8u7Abm4jDRRoaT
aDMZw6JrBTqZTC4ZZkPBx9kCtll/XWaHSG8xnE5NpqEbGYOKTDGcSdGRGGbeqOAU0JrOsflksG2+
e7krwgd1xqMhJ3w9cBecU/NQk4q9HZcZ7VH8AqcH2l/lrcTYJCPd9UCMq02FZmWVrpseTozk02mi
TvSuqQtOlbeLOZmzDLNGxTks6qzXg4SoO7fq8z2pfUe60HXb1c185bm9ad0D5sa3kKoKgwN1pB/u
Dq0V18bHTFPspRBUCot1sbJa0dMUYs0DUNOX7cBS3DDlYeyFWneNAYErUyIEyHpwcHh0/OzjTz79
7PMvfrPHr88+P0C3j2fPPv1M/HfWV1rw8WefMvTxJ9nx54NPPzWQdf313QEH6qrXK43z9bsdjHiX
4nEe9z/uH6GjIxy+aJmNV63xfHaxpLijJICsRTU9rT766CNqwvHHx8+yP60ul8s7Z0COP3v2efbt
+C47+hThmT9+RhDao2k1WW3GcKrX1BYfn9tD5+aQXsXRV0WmcGH4YjGbIhrojMxc4BybsUoJqerN
ZYW2LpTMoAbPaimNUca75A9PO4A8y+cSfHyO6DboLuBjbdq5Kv49e9z56ocvYeE/J5TUJ/jEgF3P
MaI6vDj6itMgNC8lKr/KfIl4Qd/R5OD5+5sn2ZP30788+1v25OT9dHCqZSIVfd5/XP5DUTZiDs48
lunQBAMbo18/un+xFzxtPN7utcKV9/t926bDEc3VMcwV/fvTbqGfjrL/bTeHyc2OPx08+wImH2j+
5VOL2omsj7I3ZvSSIJ4U5X3IORhukwBSI20XS28x9QlzJrGKhhJhPC1iX54Wg5SUcWyBfjk9Cuji
hIIbTXL7FmLtpaVm2dGjb7BdSLRHnn6C2EnN+6E4uA93mfoa4C2nYJQpXQSf7AJDcxJ8KE6F09Py
+SXdZo4OWjCV8WGEkp7RYkYh60d31XgjhYS4yv/JmMoHh6MP+AcE5pD2OTIXcDOge90HFmVRnRvG
KUZ4Hi/H87s/VxyEGUeHCBltyjHCPV8IRiwSr1x2KRzmB6I7oxs1Q+8SnjIafhOAHH7DKp0Yz4XU
zktuvDibXax2YnSkfJi6DwmiMVczQvZN0JEvaA4VwmVL+ir5BkWLlEJgpeFKdhmjKlMW2QPdrHh0
VhjR3nR8d3/6KaR/xumJYR1mXhKgdNRv8urebQbALey2zCp6UkwgF/kgJ6kIlHKPFaZd01R22EYs
AZv2b35QKKyf+ZUd6aUE2YjloLb0gZeha9OnK0EIaqjn48Gnp1GrcKawBZZlGhl2qIOJujwrXRzq
rldfNzvq0v95t06T/zkX7o8TVdsDFvfgF9XVAKOt5VmnTwXebATaZUDOQaOHUSMsap+1V53ip3ff
9L4IfZQY488U4GP08seibCzCGHpLKRTcOoW5v1rf4cYfea31K9M0PY7X2FinW69XbgKcy0tjD57W
6vE8QvOSn9c//c+K9sl/qs3PP79bjRh2FBFXUIJLTKTcJ0s1Y+a7HILzEIwdowyJRph+i5+tuPAZ
d8hugEFKXpOr+sC4PgIDaZ6sHyWuKnZ0PF8yZyIf5NGHLkXcN03wtqoZHubVH1+/G33/L8ZdEqVY
W5uO3GRGzRCov1+trn6s5uO7A4PjM1rvzuazyYh96ef2YPh+Sf6NRk5ZSwBX9Crd4m2GdGboEDLO
5uKNsFtOq02NNRrbJinBFX/MSYkPVAIFs/koPz34JZCsOSHMNEN8Llc9AgfqrZa8Zj1hYQt45nJF
+VZLzNUKokkAmh1EceVg2gxGBDvthxfvfk+iCBgfPD8vVmyaBK28uMT5E5A/RSgtfQTANPThofgG
k6vvWUUWT7C+CVNhLTEIYMnS/G1ReGGELnzSXsxXZ8B7j4xr+HxuPAp9iN3oyErmkeME8ZeD0yRM
nkDqDHAJ1UszX01y5xKaKCh8ZQLQ5P+A44rkmmAO1ne5P6rGFV5K6GxQY1lvfWfyH+jbi82F+WzO
AP3SeAb4BTpm/PSa7m70y3KfF6jvWV1t8N6Jyk8uh4AtfNQXTQGF8F6WDAwVs16UydTsmj/iR4xk
HCDLlMmG4jYikwfgzLkGUx56uNeXtsBIXOCmtocnBqV4Cau1ceRYykoWLq7oQ+RyBRGpQn1YOFlw
PxNeXMFxpKiGRMivFfiqaLjmkSr+XmfeqbnIacFk/+3cLas5Bpnh5keGDfmXdmSyR5vO48ePNuVz
gvAzbQHqYxagO/HNfIgLLhWuxJH31YBAyXNwH4RWBThWXIZOr6BFmIaEa82uZV5rgzBuhqPQMKm6
WWdOSG3bHZC0MhCDmWTYLvPgC9tcQKUEhJKzrExKWVdB93wrKZoBHn2cr4Quc+TsUXIGD7WhHqjR
DAPDbGqL3KTYX0klKQkKzLnZBHHPhohOI3Vjcc9IgThGqokHaRrpx+mDU04nZS9lBsrMxCmRONn8
cQYf90zhtDqaI9iKAghkOBd3jawXw0SR3cBzuDqf3Q4tIoldqSEVC/c1+1nKQMQLo0+YMNFUGSmQ
389Z7QCHmb42MMNB3t3yvlFyWjWZ4z3fdXgMJlzcC3nafawtg7FlQFM8C2cMD7cxP65uXBxUOHQx
emACQyWB6EOGDWirzEBNta5pbFoemzRjqbBTO0dw+wzI9bmApAbV+8gurW13ndpvqgw92NEsyHVn
vxmzzxOFpCHQeUImdTKSYpFYvpvNaonIUygPMc5w3YxwEZ0MZKj7VM2i8YQY39UsIcULCOqKaynV
rQY4zxuMk+t4W0NTO8jxoMunib6U+wi5uAwYfK+sH3VozMr6nkAiZknxEaBag1bdiz3IOlLdRo/z
jus5gDezR6kPiggoXwQBzOWTqDEOuxAcKM5hItGEYv24hkLiwESuwCgEBQ4QgPXzZF4n6EEjxTZE
fjJvihcSA2k1YC/GQaVgPKgS8dBlMDmokeJJxdPlngSWaFxVd/5EzGP1FdZkuj2JDz8KmDSfC/OU
Hj0PaQJTx1PvetEtt3AJ1tkWy0FnBEcjAuk8G0+uLmfTCoWyPlZZ+zXZNNxIxmjgxUBREPG0VseG
e3LF69OSHbQTHMHiPN+gH9lx2T8fBdwpAxxKYSmbCdI3SxDbWRx/TCdhhnAAOhPVEsjLZiwoJDwn
J7PBaZp5cCZnyIs/vRZ5dDr5dy++ffXti3cvf58r/+BPWGgGCcdhh3rRdcaoK9UKZ9wSLkerffn7
Vy//5dWPWjMhjVKxJcY1eZ63NaM9PpLp2PftdbRWkUSK9IYC0RJQE/MkO95zr/uNi8c9R0lLslXp
Dov4qo+Qc27YOTQuRDrBa40DznWc5ee6a8H6w+rSduj3bzxcqu0LtWyjHo0LFK9S7mI/bTJzxu+x
xXk4GBO+c6Flz8COhmOR4yEGn+SZhZ5BLxEj0rJNcrRP/jS8XyrYDdmql9Gplh5q4zFvzr5k+Dzr
1n7c1TlNEFcSzSelIdgqZB/S4pA38PXlivxNkrnxu9qZNRYgCdIlMMR6mHu7WMsHXGGL9bsglVuF
TXtwsKluR6vdFjpUBXEpOxxH9P3NkxLuAnKf2y1/JEF/i0hnS3G3ae66yJjJr6kERIqFPSzo2fqv
tQiUhMlPP4GWjCeB/Ax1CVMG4XGHXMuKkM0w4kWQVosN0mpHUEsrPx1igHydjGeduiapfa/4jU07
Xm/jrV4ISF2hRsHxTtfqOPCmziYZSONmSdv+QtGaL30OBJG1o7v5btEluA6OJ9pSEBV2AklPRVsB
WdMnhizPqcpv7DL+5RJE7/NLjaikAjwNZTCiip3LnFwyOdqYTY8cDO9HhjvNJUnu3pHQMEd8oac7
4J3FtIURaNhZjW+vntcbfEk0jNNz7Fx1VCO3tlx2cl6G91MtQjXl8U2Vzh5ajGji1zk+OtrHl2Sr
fnbS2j5jbFCtT4jez8q0O4mPDrVnsHWfCWA7BW0B/wjCcKcA5cVs7o5E6TIncYLJJXYE1dLj+Q3e
MunFHiJf+qKP5cG+QQbzL+0Kh7P1eW7cm7ljXV8EQ6WnaMra3rG8Lg5CX27lwEUNQH54PpSMouKL
c+5oNZ+iQU2ZsszhbzpqzsJHl8BtZTBZybWHJAJnVbWkCBkaFymYQEfoxxI/9q+DFktZJqxIRCch
QbygzpcObu6CAMeduBQcSipBGM85mOD50kXqNT7i3OaygUEntss2OHEv52gTgQYjwgrWiSC030Lj
KAYYc2d/YthRIRPN+QlevTE3fg3ZJD+/1YAUJTXWWcrrDcmVfqRuGT0LdihI1A/0Mi5t7YeKnab8
ElIhKM3vgrHExHTOLflSnRackYBFrE3hiY3Ws0jhHr4zcHTn00C8iKtPr+m3265ICyOff42AQRtA
3NK9kDoKKR0HH2BDyaFzm4fjY7WF2jiwAPPWMf78eN2Js2isAqDsTeX51Nr6bXvksvkQMr11ZJfG
V7kr3fEFX1C458djyQaHjk/H/FgH82wdFwiJCvozhP+Vew+mihLfUpoOVV2mg3vbODdcoNqC5Lvt
ee+LHE8cjrDm48DbbPJLlb5lKvnaBiXDtHgZPssjMxMcviRKnB3bdbyRto7/RGoVN4NXeBaBJmu8
9P3ygceT4mX+0wWa8orJ+QVB125366Fk8UvU4E77Fru+o4I1W7rQBzcTI64VCOpyGxcIFBC+Qkea
ijQL2FQtRYQOL3dYjXCOr5cz5nbhoD+ROFbFqd8N6et9OCTpqSz667uidTK3t9tfVD7kb65AGB6h
HRaiMvRDwwBZAlsSr30XKy1gSUKuyRIpA05ZtrGZxofApk6C00X4BXYshF5ZNtsrYn3XWIhdME5W
Sy4E7iJ33AniEI9rrkvsqqBA+eUuWzTNU5RSCTEKs+TdyYLcURwqNVwYDIzVAo4YFtMSq9P7fEu9
peL75zQD/TM0dK3mbD8TBZYk2w6RrkhG4vc68jCUv2UE7cCVrKsNas9GEiGic3J72oXhWNLZI55j
ro1pc7WsXw3rRdo620KTtrt6KPZsKXcTj4RgX535CMCjTChhviqhsMLaTvlATffP2X0D7hX3P/CY
c+VmA8zpMbn69SO0sF87+6jNF0rycNDEeYKvEV8lkbzqQJlmSaZmRyWD/bajHE2nzyEqfOXaBkmX
jg0+BsGGka097tWRxnKxwWHFDkEkV2FpD6lrUYmMKE5iqke1oVKZokkI4gh7BFETHPSfekvFqFIz
ZEAj7DLpwzDOik3mrzFIjbynEXVBVCgAMXzkXnpjCGedGC8G5513nusZHIzSXO8AbhHA/Z2sT5Nn
hW1J5/G8pYXH7mnsGpA5Ia58hCzDCtNdBJVu5Yf1JN0FuUWmOuEkWrELg9wAzWW6NnF0IA/9na8u
+FOeVABINlIDfNw1JR8yB/kUV9/TLQz2dHWzTFwrMTE6QoTDG9CCxy0Mzmwp6CrUTX9gil5P6Ntq
Ob8rTpPz2FAH1U/YjXY03Zr8STVdmrhVuOm5Fma+RLQWslZcVyJ8o/OKt/hL7tUgMrmI7HhvlZVI
OanD1CtXJRQmkKlI1rKpHmygjLBI4LvU6JQ6mK6mUh1v+0AwoEEtfY4yJYVUI3kpTUajE11uHbt2
Z2XY8Ze/Zbx94L/u6Sf7JFaxeFthwtqwcFGYleRLURymoZ2GnISqPz+6hvc6NgyjvK78DTYFCZyr
xbr4ADg9oloabdMWNXSA2ITPVpyqwlbnzDnbRViXAU/uZtgr/3t/BEOI6FYybLybXGl1YFo1XaFz
mLjij7f2pLyZzefwVVHs4TJzOZ6f94hqZUFjDjWKFsoyt5e7GksmH31CoJtRNMY6c2KrT/GEBQ5r
To7X4+WdU9YE4cI7NlDJZLyGVYJG+qworrfYNMSBpFCvFKgOeKkxQgGUHm4VXzv8mO6N0VlTEWC7
WS6UIi+TSoQ4ZmwQQz7kZBvzSVvry90Wj4KOE2i3WRsQdzCGwuapSm2qABF0H+Y9gvbmrkCnnSHe
o+Hz8eJsOh4kyvEm697eGJaPumHYIGQXCes9NwrtPCHydLnGOmIj3HA96cC++LavthFaZzPIG6QO
ySJc7vNHUo1nKcZCfYp++J5Peo1JmdAFaNWWD+SLQTROtT9QzpBAfXBMOWPCDYB3TbIfSShsyAkX
cOrX6RTiTxDPI66lYQeOGyQyKBmIQFCu0MX0L+3yXQpG78pHpcEqH/3bQUr44vCPKCDyzlptTkLg
7mRTYQaicRyGiM5mB917D0am3YyGo1rFCB92OuiirSIP/76r/mCQwrXToxN/dHY3cnDUeZIi6U1w
+eNU/dGiWqz09puwDOIM/XbbILNvKbFnyuTGm5Fziuwo6G+12bDkzqm4Wl6ztxL8mG0wzJzv0gGv
T4of/u3d77//Dp28ilPr21RXa5bCexgfJ2Es5c6KIHknN1OgPWjdeM0IvU6h3awoylOHMl3dnBSQ
kGqDv1H4Y3iXd70vVnhK8r7dmaIf/qABdmg49sXP4lEb+oM39MbQu3orzZd6msSidCfSNI5qqbUE
eZPiyeSTw6Mep9QkOffDjdv+rCkddNBNJ9Z6eHHm+MpmYeWT3QaBqPJuINZzsWaOabeim2ifFyfK
UY/R+vCGJhC+QbFD1KR84VR7/iyV79m9+SKLB8efXrzpPTYfyzZkxFsougLOj83snz+Ll89kjnA7
51MguSRjno+3KOAiI/+b2fLjZ3nkcEJXBKyrfzP2DbJTsLvnx32qI2j5+bPodctYbz5wrDcPGms2
14IGY8yuTskG52QXFTSebbWgC20Jf+Fo8H6b7hbrEZfM+xjmiCe2JSVtcUnpAUXKVjZWdB21liND
ua67zHqw8NwN7hTvAPkCU7Vui0LnWpw1IEo6mk3Zq5iQYP2q4fk6Clf3E6qWptUr0mAmEGElACHd
CvAWwwR3u0JUKvUUWZ2bVUE2L+frbumTw/Xd2UwpWj0BjmHLrFTIE6NTq9A2ngYUgWNefNmxOcsQ
1N+lqkRUtSR30P3CgsbE/nkeRyTMs4mIHXhJl2HMb7QWu0GkI7h9rZZSDzyeVxsHEm6y2iCMYiaH
LfrMBOVwUElsDo503nEUWBw0D538u1x8GSiceYIq8s6ZLeHGI2B13Ba4bVb9iz4G1xN7XSgwBUvZ
UGfkidxtg7jUOuor9HKWLsFMoVk2XX9jh3W6ydv5CRbU9nLlryiMy1yhQCAE70ddIX8JeE13laGW
jxN1YiyHhLcaVSkq+lr092gvx++ZkJWNyzMcSpk/f606TWqMovshixP7nVsEh3+KlaGPNuU/qbU3
xaa+cyUprRHhah9eTzuemLyRCb3JwGLe1ZhDizbMD4Zz5BSNA9ywZPPeJLcVho2y9gSPE7L9IA4B
3FFGy93iDP0aR6iPVYdLU1Yv9/mDq6paKzTlaoVWgkPXAi0UuLkisiHHJFl3s4jyHTZI3g7V4hil
z8tzGAK0b1JN7G0ZpIyFbof+5B7y5a6u/TdOY201w37RjRrqyFBvAwcC/eT7sd2yD5uHM5aUzto2
rAsjVj05Or3vlOBTKRfSlMfRjuv1+GY58lYGB9RFvSL6WxLaFLKFxxhz/NfaoD6tjAkjkrNrdK/M
hA3P1tycHjWYtXe5H30DV1HA4rMZQS553VAjy+vVVeXGKUZrMuh5N3Uqm/Fz3eg4qkYOTIK3iMWL
pMM1dE3LullDoGI258decTzqYNj9x3Dm3BjV7fMlY8C7nMae6eNqw3OgYwQU5Fn/kzxtY4tgOMX6
bn03Ql+AGVA4RMotSpLYFp99QptPCJNeDICOTC6BQetES8BZAVhm77NPsrPZNghG6kMduRcOBEWF
mwuc+3my5Ft2ztGOI4IZlX2z2lwh1zIbnzHnwoV89VFzXa5YPz/fVNVZPc3LX1arKcYqHFcXFIAs
eU3F2e77N1rCEsUJ5brcRSRFDeUv33LgIlkGufuyWlDo4C2fSGKKqQ2yEKJoTqsp3jDamHkbLbnP
OYz9YAOP/nXVwKOr/fnr7969+vG7F29wSHt4O+txwXz2oRJ8ghCHstdI7pk3hrZBs7NVvx4j0Oia
PG3KroHiiK2DYXTKRreOANDFxTfwLH2dw8BidCjES0sqC6YQBMBr9TBzSYxnfay5Araz1TOwsTDN
FRR2j0e3A0ytsNQOWIoFeSb8LI1Hz0DrdDRgeX70lvt6y/51NkCrtQaZYbBiAQxTdXnCBN7ryrBR
g2+VwyT0VLV+NJInt33J4PMKQXM920cYC86jSmBMg2Bqw9zhxT6ogV00aFmm4PANfviWrKWoiJtL
xH+eMoqvOl/jyU1thHkLYwMHVkJQjNthHWBuebhWGl175B6LDRdo7HWfHlAahYOYm9fI2FXTtA+E
mlGoBQVxgQx2znYWvWxebQtg3y4wcgEsxVWddhFOegQJkTNYdw1haTzWU3UI2jN1CtlgILECX5sg
dNBXfN7TPUmheXThZOR6rg/k6Lcm7MLZVAAU8sEgpbc0zv6bILozFj+/L/R44K3r7Dy74x9tBpDC
25XZmOKmfJQnoMI7phvdMhVu+nkElx61ihVnC55jDMS+rNxF77WsUY/mDrZpUTYvG3x2HTKDvMNu
U/l0pnjQNi4SdAb32n17rmRb+zW5NFfTuF3VVOqh2CRp/zAt2fSjSDfRj8zR5H3KOzZwewN2cR2+
5ObtTWO8KctTLcyajbMGsX9CM21xgkfSvs1xn+a6b4dKoxrAGqjQ5CZjwYRULkOSkODwh/tL4PFL
eKPR+2R+E6oC29jVqrqSxVUgwhA2TbCuT9yfkcu9tzLcQ5B13vLJWA1jO4ZHpiX4k9syPPJqHM+1
zfjbtBsfzDJK1B9q3HVtDsUkSYuNEpoFa1PKqyip1m9T8htnuzACVDCMMcPDCAqDU94SJrcDNpUq
ohGZyo+mElcXoW0ZLlrBBRr45gSaLmSfrfiWCsz5u+p2+/p7F/KKx2qkADKxhuFZwLzI4JJPJydg
e10uAMa7w2aq87vSKB2O+6nbh42fAq3ajNmZn06MdESfe6E0rsfGVEJ7bgUoZXpo+nrJcSFk/BR1
VV25X7lLGLVjPNcj3fODi4EcGMkC0W4Yv1aGWQbYnV3J0HgxykKYANlcS8HhWbqm6eqymvA8Nhgb
Nn8gTG5dCb7cjT+nAKRkhQxDYxDteXt5fqamovmH2pX0fSQIcyXCNI43tTsPow1whKtFU19NRUaU
5c9eo67tWayLc+lxY3w3LAOo1i2yktJQFG0GUSJSkDh8WZgOMoXqoTzlrwykRQ0MQbQY2J7Ayghv
wuV3ZJjH51vj73y+DLojODg6gAEOTgM4BpdCJJ5w9+14iQ5z2TBoLoPFgVRnT44Hpwcf3GmpqWGF
NS0t2qSXqxu0CD0mK+tnsWQ30M7apKKjdTQXob5536VrSJozIM5oLIFA80D7frcO3faYxb1Aj9q2
ynJFg0c9JhaCLNC8JAwTxg2P59dpsZxACZSwYL9pngawUJymvLodT+TeMvigPWYYRV2oWmvr/ubK
Jcs+FXMGHKbZ1mbQuh7Y2iakMLmb+pPVgpVIbZLU+3QiuRK8dZTsMt7v9+myXb3KkpvED0YO21Ro
rI/G1IYEP9pwcCKxiEKxKc0ztOTnzU//k1qIL1d19XP97uyAUfhRwU0X9Ho3g78Z6ou3GAwRXdwh
aQiwj2nxoHQA9j1Qe5UloW8XIZW7kFJ6H0PVpIjBRiNCR0eOdzRii1VBU+MheAvM9jvGwtGrmAvP
QXZ52E6VpnSzQrN4iBuwdvS9x1UQsll1O6HAiGPBHdMXCB/jsAlaQGRKwcKlendWb2dbjM+Bsk4t
lGwHxp7KLHOJGkl6oFIyamJEPgEFiuyj4zVhdTDIe3ltF3wAgfnDm2sZ1Wl6zlU/0+eDg4N/Nk4h
mytgWu8wxEhqLkny1nGcWYi1Gq1XiAkwG89HODukngwcXnwWjIxIOSC3xnDo/65ackSDYMAvyATO
yZESkKnSCxIjega2An5Sa1PuHLQAOTTBeI6Z+gxEIhlSdNxpPaYPGv9avjVQ2Lg+iUbeXi0m9PoS
UijpvV88DZVXcLiCCW2PNxWs5muC8sPSMcwLuUlSuFp18OAUqUUc1Nnap0O0QOLIYwu41VTkL4IO
aNwaI8wlGSo3B7Vw1dSz4Fe/1j6vRPSkrXwvA91GpkQaQF6OpfhhMZlKJHjwmm4dfa0gnID7hs7m
s6PnKHa9zdO81g8Z5COuy8vRUJ1iDbmN8/J5lJ6MT9T6XEi9uhhuHkDa9Rh5AHlPR1Y2lRO1HLFI
H0WhiAlqKLsYiP0dDp1foVU+yTFZW8mlP9m2On9H8tTdu8IPmYURkNJlVSGsFrRoUrEPGXWQ/tTI
htwBLfH1MlIK6uwpOLPhEiQ1nXtymVZ3Gf+IMJ39RpR/bLvw3nGY2MZ5tJo+jubLcV2Z3NJ1f5ho
cBztqQQEsIvBJPAmuz6f3W7R021oNibnRP8xbrakUM1lbiZWYw7YRUL94t5ouRL/SO9n2GhUnHci
wPjD7LXQ7QJBy+/QzQ4SLmqOWa/sCa81tPTk6ycsHo5/OV46RdVw71lu0UUPlWeiybW6bq48dlyn
U+nnrQ0BBXfxBdLkn3fv/q9vmPnUV6IdwrJX5xwUZzef2/hP4hhxcPDOxKm8WMFwiYs4R3BdXWFa
cV68Hm9mq13tFEyAYhxU2A+lY55cllZ+rupfFP8o7h/a57gPJKIY5he0dedeqKSRGyvpGj1Oej2J
lovoNBIdiQT0eWTmz3GSJLkTIemoyyGRcti1cPuCSec0s+1dP5dg7Ynqf+bqf97Nqu2+lVPiVNXT
6iFVb9yoUF5MKBMOigd0cgnD79THdoywPMewGKCt/NmWxY2hgIhM1uQatACO944DpY+BqV9Xk9n5
jKOUURlZ57wkuT5MZdDzvPOqJMTJbtapS6Oc6NyW55Kj88dS9ELNcz3nwcaWMVJ34wj4UbFshpaQ
WE6vBSodA+Oq9KROR2VraWxPdIJ7TlLz/ECJienpTMkbHI2CumRf3tuULY3ZnhVOkXSoxMsz3b7t
mSQ3DSzmq+VFEWWfXK5mQI6GJ/IdjtFLGoEMeAL8L9666WmMjsnFaVQCd80MungsLNDVr4NlPqUC
n2I5T7mQp8tV6yQguaTyeOngY0+eW3tvF1BTADXbXvYRn2DwDDhRvCUjoUZmBJoCKaite8RLE6NT
7kdfg5L3hsEHoiQHFpGDjK7eCW39UV4Zt8jQYybpZ+1EbeHsxPVyifqqMKez35xpdba7yMhZ0n1N
I8KvfIHr4o6M8Ded7RjdtALDbTpD64ukLStDIQa6LG4cG/aTtLeTnzh1n2Zo5Q8lRu7ZlKiPht1w
Z9rKoYqiZp6kgbi4d02DS2MwyLVCR/35M68dm3p4YlDEcBY5sQ6pJhscNEue869f/fDjq5cv3r36
eiCb3w3Zp7QnkwqCnX6frDrZCBUWwwAR14Ayd0mkqrdunowNxOmH+isJy2gMryUxxtXhQ6LBhsAZ
4CeYOE/Ldt0Cb/mo2a/A29yZRz7d0tNG3w6syYS+CryH4ZWYIMUJdC9hGkFcs61JaUzclmKugwgT
B7/6AkZ6TYj1DKkl+9te4/k5sviYV1smK3mfh0SNKzBxZKFhU9dx6tAawyb+Jj/wDU8wuW/uFqgc
TdbzPO59X8wbupKuG7zv76DVG6vMDylmo85XKSntoMCeMOXW7n80XJ2qd5JUPtB9Az9yCdvawvTa
Up4Pw7DjmJrx3/ZNjacq3yZI1hnmCbOg24yB66EQNKGqfrytfbh6fb+RiAjcc/I3jlAEPRpEJuNJ
kEgxJvdJmGvbzW3d3mh1TLUd4wue7z/w6YPFhfAEuw3KccxYeso2cQ9xKUPqJAjsSsY1Cox3xpMD
mmdfWm0lvMIyZL1B8a7M4pICVv+lEFJWDLLilvgs3of4XBd/IzEMppUCYpP3sY0N51Ix0wg+Qrn3
Ek9atcU1YzJswiBWMlQfDRMDmArbHAww//Blr/5K1iXkIRtyklSIPxhdYgH8b4eS8cMLZbdBadoT
ZE3Kg4ZEG8+Sg8dUEGnY4UxtvOihy5ctNHdOQbKauNTewMFwc+7B3kOQHH4upK3HnMLboNTeQVsm
SuF05/6G9BzTEBmrZXVD3WhwpLxvpT1kGGib+zNmKT9DOT9+zDs2ik9qOh0nDReB6Q6rmpOFis4c
lVe+IpRDrvhDk1iC9D4o3XGarNzOfWAjbJfz9xvkrRur427X1Vo98dBmdDvbyinaPKr395ML1eKS
tdds2yt1SzrIM8yHeQSi0lKwBxTizCFcKZqLoXQ2heOSIgB4sFg2cBaRdMQAeU9QZd4QrwZnQ1O4
Vm+Jte9ehdTD6NWPP37/4/NM5ys6HY6jJvIFceTEAnXj9aa25P3XP+dy98Obn373+rvMFj9QV0Ou
oFsm/PNJO0buMtlifAenJtoNYBQg5PYDnweKYe8XIXYrk8tsB4zPZrtbjrcV6dcQS62qs9VuIzZF
mRe7Msx+Md6czf306NzAMTmDOWidH7qXhiM/rSBZCI1Yx8alwHThzVXEDZ3C5gPu4OS0VEjaEPYq
tgZXCGCy0idfCQ6GGcSLOhTizNanKFdWSG+1DzmrztnZwA05elxvWZgIl9SxalXZBVH9Yd0oqUyU
Y5cNF1hR11zIzMYmiobx0v7QuCtD89j0smma/KObaV3uevzN3bY0nkcp3kobkeetk+M5SHn3N7kX
MiCrChNczGa7K10A5qZb4dAziYdxsTepm9VmStXU9yxCyoVrL2VlL+QR60WbzwZdvdzyVN+DVYfq
edTfkOOp2K0n1Go+fYsWjr3tfAn3mUGbxQS7KOF6FM/g1tlunXHyTpBZ527uY+oUHLthxjiTrxnF
AdTw5HHh/NVcUvBxjybd4yhCdF6L/EsBS7haFgOc7L+lJTZtbhtBYRu88fzfzV1ZjxvZdX7KQxg4
AfKQ5zKFBqvcJKXW2LBDmArkWRDB28AjxQEoolRNFtXl5tYsspcZa7L8jzzlj+SP5L/kbHe/VWS3
bSCDwUyTvMu527lnu9850lTjGxKvrYcS/X+x5ppZR81bQtYxAx6Cn+J8pGUnte6aGNPhhTKCTvDo
z9smbeVb9lmj7BV5QN8+npjEODmr0SB7pl/lDT/CFXxXgII+z45t/GMz4HcWkXZO1kLcZ1RKjmyA
HDJavmYPcVP+q7H/Zs8sOr4h5M5AlhkOhxhDfrlZCjhOE2Xtl0OzFa6Zg3dJJu36XBwb7vgHLWoN
bGlaWXdbG9fo1RboiPQlGP0B6oiKMcPYjGmb7eqcHyOJRORfCnodvfumjZ/T5ApL733Zi8gRct1q
zEhbH3N+EVsL2qgCyM+4kK321c/9K0xuvY4F2LYhk9VS8CVlcSh0h35kkTGLvEyMVVGmJ69SJXny
omJY1yxDt+Xy8krjaei6qun5WL+scZeX0jLx/nFMyzz6SDdo80+eJ2dzKYKcyUtljxMf2+FefbWz
EYOJ/zx1d8XnzO3CTzUl+0rkAboeLFbRgvXkqR/em4mA6eUgrFeLBwOSG+b5dHawxaqi8bJeR14C
ErYRcPoRX6e2i6JmZwzBMWhImzkbW/qoTTC0pgZtAGQk6HIIhKQPYY2lG53qWwSJI1t6dxgg8DzU
QxtfZjL6zD4zog9rHBhC4Em+JsQtpRLb4C191dnjMG3cwR+jN2jAI1oRjrtzQmg3ZzX8OyVqpfGm
lj6buoOnHQ5DFgwuZQWQ+PBcV86zFin+VfIiIT9lwCO1e/p9xwkc3utsgm4FnD7Yq+VlpSEJRtFx
I81dybjqwpZlnVZ933n1c1xP482bRsDSx1bNfqKs2mPHxu11N5S8x2n83dwCNtm+VJm/n8I8XKJt
B5r9FJ5MPCrSPhaQoMxP84oV+xBSLKLuu6+g1NiwCWW2IkCnhuoKaQTzSkOVISiZGN1NSNFRpA5E
bLGRlBSIXIMsLG3j/yY/HU2bASjcPGH2q1EFpiZ8AVmUZGpv5eI61VKcw8ZlCysDSsy+ThYfffOq
G4JDzz3xyjHYGBlCvFlZi8JLnPiHOEwzmkShMXRDsd5HSTipN7GiDDGtJHsIU0VA1vRw8SK2PC/+
lPvnmTzAxLUrdh8jbzBleTwP0bOo2ZcuLlJrzpRhNa3OL3TzNtprw1LGDI/POAsUhmchyhZL6pze
osRs2hQGb6K4azerxh5zX8zwtTq0siwxITG28kZjIxXXReIkMlZ4tcCVyl0iF0FND94/bgSVFVY3
2VVziZRdYTQW6JNPFZyPFR9cxHBpDmvf/+08q21Ol+DxBoaOty2fmJCvn1w4xs+wb85yTLwUP9KO
53jsFygTX0TJ4gJUgw4MAdSl0kI8z3Pcz9E9Q45Esm9qNZqdYnM4dX5oTtwZai8oswgHe1mAktgd
jdJshM8SyZZ8wqi4gaxVZtxjuKKbemk954yxFnDCkTHyw4HcnBo1TIRnmF1hEqJscjGaYuw5BlER
FiknNggf5BJJUXudEDsO+5uMSMXD37Pp6BFPU6mKl4pMxz5tEPUs0pnpaxTpjJuUixBqRexcnGVB
Z1joplkkuOtZI2CUs0qpoSYZwDFLfgQiXdLtHN3wGhZzTk5fpDS8gv1Mh+zlU+kN+4nz2NM6as73
Ilc2u3u7Xc8/rzrA+cdEqcD2X/aTH8fEOQnvzlnpjTnLVQmNgdRS5gouhmiBiHCr7tpcKqd+uOnY
hWlxRwbr/jImlYj0eV0+XG4KBG+BhnaH7T71U5EtpUJQkvJ7dKLDs/xyWbwEyRtpuBFUL7khSPt8
SZXz1d04WQRrya9ZOfRol+LTGUoYE7cS2nmDQgOmn1I93ms8xXrLTFtZMZoKebSIY1sb3I+sCqvM
UglZ/G62K+qr4QrOG2gPjTo9SpKOBgZz0P2l9PVG9dWlbC/1x1MEAx1oPoo8b2fyjoqV8YsxHF20
ITPXrpNC5UKlB4fKPqldT1BkDfr5fIOv5h35zq2SEFwUZwElF+tcHOCwc5Ii6T7vDtab3Yoels4T
J5bLBIehfCjpafVt/P493sTPu4T25/bpBf0p4zwiE/98oAwi8ZFlYe9xhzDs+Vi4l4BRrDfx14l2
K1DmfBwRrLTNbqRMA1w66IjnvsXoN9LGBVmmE2ymE7UJpt0YAg9HrrkwQ8LXUUOxdg66baOsgl0+
qhufNcQ3GPuntYsspjpxwZYRKg3Ytsh1OSrkn9wB0WFpHEoTqK/y6mEwgXvuAnDfNtzLKKpnQxfZ
ZPQTT6o/EVlTTYYs5TN5R8q3UEUoXrvEET6sco0QsHYEWAg+eB9RqlnYn0yzVv/5PV4t2/klKsLr
Xhvy5n0IKWnFczlCRlNY4GkxSDggbEePKW6Doq5Gx4RBLKUsMvh3FtLsAGEeJ5ufXlEU/HrTHUUe
vNh5+tRKahNHbDGkUNNeajL0GVP4V6/f/Ord7778phuK+mJxaeyifZQowuNENrzQcBzxzvEOACDb
DZWn4+qweKF79DnkKf3SvOW+uBFuos0Bl0/LwNR0sHtEOP+L7h32Af5ltg7FHrZsHMNVJkJHRDF8
yqJEwy8IazhrAk4WwaJlX/BwEts9yQ/MmsNR6E0LvW7COKXu6HjrxV4QPjaLRzSvAqBO7EGHSrZ0
cvKePmE/+7/G7uejhli+2mbKzkRB1wrmWUJ+64Z4cBrAoNtX9bMweSM1NxmgtQUn9H1sKlWnY11+
NLiYtoSgS7HIyWZ9MXCs0sWdzw87kpeirs5k0OAYNT5/UKLoHaLgsKpQOfHrG2U2kXclyT0X6Yrp
0Z1zaM2TALD9SAZMLCjv2bBEOH/4rbrx4W8rVWHBzMmTPKTnsDHubBTCnSs+d4Um5mKdlKvt/gHL
9g3iuQXZoJ2iNn6pknGolkG18Pq/jfnt9Vh0vuuzuVJc0N4ElbI+kpNlfsy98ehQA4GX+IyMOmfD
lxTfvlnPawNsFmwcK1myFfOG3uveKHFD3jDtkIgP7iqj41SYsvuD5xP14vOoeWC20c7CmzeMFYw2
0Ob/DaI4Y1eRROT7AWRhc3D4BxejY6Hb8XcHobUovLntWO22eY24NK/j7whhOwWxm3hAWsTt7uCa
d+W159iP94AjLe+3O7+LVWsXq+SMwPdWoao9OnrbkPhwxnD6tc2yLh+k2ThgvRuyNLFne4ppMY3b
NHOD7CQqa5dzxjPxOKW39rNPPPbhC0VMwutHenQClVBpbmf1kP7lsAkcCCfCFQUwffuwZeWvb4Gg
RgDqQaq5FbK1616KaaVt2YQxB4pZuiTnOAcHZ6GS9GAHBdxHpKaHqlzOk4eWs80l7judm9t3f6fA
b+TFxc3d2/9OGPtmW+4GAn2Ejzqf8/N0K839qpxdFaDLrup+8uEDfA+z/eEDWZfo42IOnxSSEEIF
HDA5Yz1MTkBs/PPA2xxFrRnIsC3IGAO6YaGA2GBCDN3BqEKYCU+jbSzm9Ab0oRakDQtXgwEq9Iza
c4jNjCgPBAh9i7kGq8j+CC39cb1pQdWofbIRxoKysNH/x6hvKPQQGWjXp4mQPBAzAzeXno8x9xtg
LC6qnQuyuNwUc3qbjZBcyJ2IMaQEd56bPOC4LowWEfexUE47WT76X369Rpg7yo5mnixqnKt1rTZs
x1IrZDI95CeSuOZdD8hqzN/qRw1KJdlgGuY56ARZrB1YEm4Iel/Re4nPmYxfs4VCIV0x67AmoQnd
g9vBcApuRwrImj9LEKYuMS983FL8zmcD22r5gC9Byj0qERS7mNRXh71+emFDB6ZttjcmZ0ht5XqX
2h4k4YeGB3rozCrFTMvgYQvnirxUkRUOeLn5+BGPiM5wxhhgFgSdPHkqJYkl3fWIBTYrc6mcF3vT
lXvhd6UIORcs8DxPxjA/THSN6ZBI+dJQYuMxnzryFlJNBinO2AwLVX3EBVcnLMFzh5NzediLn9nw
lLSq60P5j59lHXdJgf3K/pH1dJa/yQ57zPUZTSqtEjgTbCv1Xx9qlD9cAngtLUVLQwhIBL6bVVpj
pKhnzU4maVwSvi2QRx7Qd8QGBv7buoRj2uq31TaddDH/HRxGhCeeehVdjTQw42hVVwlaaVdYAyaL
m7NI4XecaeiL32yk9MjKVQAKh0qW5mWtsQLWcVmPFSn3rSVkbZoyI+CMdBWhLr9rROiQS4zZYRSi
I+ffXsqOiIBV5E4jGARof7asGMgzMAUmAkj4g1hYyroUGb4tUboAleArrJBZqO53Cw1OAXcAtbew
87W/e/uVk11wESRJl0nDpjwKVfqMhmluykdCJlY5NfLO2UdTDG616EHmDr7Zz2UJv/oihTu2AVEL
9/5Y1sme3YyOdfQXpwnvZYpFHl6hJ9F3OnV6ZgPqzC8nUhex0BJx+nymbV6/MEnCYU2CTETiEyVM
5AVnuQWx0sO6Yfeoz4zs+FCbgwSyS7Rsy1iijjO/NS3yDXdomuly67kWNskDPY55dkWO+GX50OBS
C4W30wW43pxwhfF5NKZn/wOpjvFpMSKdtdo+hwnkIZ/JmOC9whjQPQ6nIvgCiYvFLfcZknVZ51jP
Cv+MCabaCi9bh6LV1M6hDxF/vD1rDEPb4xvPN8YzPjT9RDmiUb/pZRxCWsxmBxAQin0p1yWC56JU
hpXiWaMdSSQ4AO7PNsfzr5FIvIxeIn8IkfyAxZp9Kdgd6CZLTDj/YB1UgsWnUxomAuT51mW9dIAG
KzcMV/CWzL3SrE2hS3ibCI+ZrWSY29JQPk689iiNwDZOUKyXCX+csvjmOPu8ZfO3shZa2tik7PkD
vRDypRB35XEXRcWHeYma722BLwAl4irNnrQ1vBXR5XySH7Mi7qQ3B67oQ0VzJ2JYU2RcnDK0IMEk
tbSdWud38mKanCf6735Ldkm71oVV62KaNSRhhl9jK9DKWxSKtumsSf5U+yRcd4FBecAvPA6pyljY
2KYctKt+7/ouBYxXUnUbl9Dh+1Kc7HNSM87yrdcqFBDaY9MZclWymjX5QiXRnM22g82tJqXX5uMO
SvMGlA8N2SDUz8OcXwdaJzd2Fr0bMtal/eIrPojIogSFAsVTHyi33DBXCReOH7A8NhXuPvfjOmP5
BHhgXgIZP8lA6z1u8PDVZW6+8W/0QGBruW1PtObIkJ/BH7PDrq5uS9V/n9B/dnB7IS1JnDXZb1QY
1x0PDCW/XVYfr/Z3Jf7XbjxoJmKVQEb8VKME7w2JEI4YJOiYRa0HPleC3+LPatlE2gAew7loorJc
uFos+En2j0d3ZeVZf1RPTqnwXD+VHG1+fOrgnxa8/RhBIL4tHj9UK3lUlAMEKaSsiyp3N2m7lHPa
WWjd9u6am0tP0dF49RnpwhYs3NotAoYtV3iVbPniyFk08VACfJNwDNPRAJxAmenEdZ24REJnn1zw
OV/dizl9IpAEVivwjRz/Jjm74F5X9uoaL36MDOk6zi01DdImjPjmYHJ5dbvdcl0QxpkR9DcC6Uew
5sZ4+txYSql3soR0zDWM88QYacVtUVGKjuS2KrQTb4iqkMx79uGDup4o6W/HYK7prLUfPqTK4IvF
yXc5VFQrv0uX5qDLkUE0sqHe0yMvzaQqQJ8YkS8y3ZmNOKyMWpyJJPWNSVnjVC/mj55pwr2dl/Vs
V23pedgFTfPL/1+TjYaNY7P9iHn2DAaWmcUCSDfZ3ni51dmmV2d1sqmH5Fp7xMJ99UXmmZ6lZDM4
NBejOgEutDY226WMpdE2xBkQjIZWbGXXVNNS5tHXPcr3nLWJKd6FoLpWJqOoIOsb91qkV2vzefQ2
xuW7ZJi9+5iofLut3KeJTeqxibdF+Jv7dz+AzZKjOl7grX/z8O6nJlXO9iEGbE0V8PjmeTaEAoQz
DG19++5vVCDEdn55893b//oBB0GQhEF3MJ74ywO7JMk09PUXv+gTPxdkkC/o53J3SkLKv2xQAwzh
5LQaGBsAlxVUOTHLBm16tvBZcyNzMJc5QCMgB0n7iTZQ6wXFZVamOkUDbYXvMNcXZ8ntjaQwzHCa
DfX3n07J2GGs4jrRuRqfrY62OuW/nl++Wd9ursnd0YOqFX3qyTHfLOdMkHEtQRlDp8l4XDlO51hZ
lDFUc52WQoq1On1oI/yyLNawC8TzuMCnScIz9UTquy35ui4P8w1uX44pAErLHd1ruKhwopcJ9m6u
E3wobUGvaw00AGrW1PmHl08SziF1awamjxTsvd1mu6UEWeuH5M1vzd07dHLeL3b8MB9vTgo7x8+w
SxY55npxxDjFM+lvA0Uj1Duxi/wYvEnW1cEellnd2ztACX+RxiM5HukYf6wVLWKljxn9+qFRz5Gn
ie/fNeHz++VicN4qqPsVGu3ctU7f/HZgBCo89CgaLRaZNUXW7odDaB/+lBZa8RI4klo9HHWM7AE9
DmXpyf8QU7/1aXJU5fBbHbw8Vv2dEA8VMwMdMQA5F60Zhn3MzKZ9RHBGYAOJt81HuF2NbZpjrsuc
RjPNka8X64idXN0YFrAxK8JRGF0eYYl18LVaaoqrLMC62mPgvGNmgifgevvBKD6w91kNlZKz8KmT
VXOxPNRX1gnaX6I+v93U+xW+uF+ZrPGpotms5gbXiIql+0uVJzKYLnumdJZMtN3dIa8foJ6KbN9P
vdKrde5DTtrRcfFfCPcbdIYVXRzF7abCZIerUsdKQOPoFJzD9t4cUJlSEU0bTq4z26xAcWGwb7i+
UG0vagyf6WgmRGikx7itD1LQzfCZRyfkUA5n0vOqdRHnkYt63uLUoZnFkcEBkGqnrpe/VqpL/QjT
Bl62jQy8pq0dqDV9ncw3M2JO79bl/ZZiq3WEmrrbYOkWhyUtgkXTUJp4J5vhsJ5jSCGO1SThlLxW
o0imVyehd18x8RZywmPuNIHHm5HpXk47oQvRq5LLH1hYJgxY3zxHfMN8DVznqprPy3XOkoIAnfAo
0FNa3CMih4c60jH4LRVDyOJvk2oKVymIGpyYkDx/3dysCXQEigXslQArFFPGXThZY4VUZ2coNju/
dCRLlroUk03lcszcHG5AS05EKtBS0E18loU/92nU0sYwWisAw4w7jtUMHp/t+PNuJoZHDM3Qfc+f
HO12O9R6Bmg3nKYCaLz547u/1YlbV1vQ5W4+vf2fv2atrT5sSdWifb7b3FbEkfYq7EuS+27oZTbK
vRhRqQLVVXx6qL8R6ILqc7VZX5cPoD/OrhIpan1lMloRaf8MW2h5NJ/Vo5JYKcXASZ1HG5Jnw0aw
ZwRpHL5CnKOwqD7Ow/jCk9OthJaZWqxw5h4YywwVYVf+A/bxERTCtfSBGUrxO6CvWlKqXNAeYYbf
UDLGQ31AEcVp4ZLB5mFZ1N3U4xH1wrcEbBtzA5BpuRG6TL0yO6yrm0M5UMH3A1REGPfAjMZpAs87
EPfxUOwK2Hp4h22ALG5uaE+WgemA07rcgCpWbKu7Ygf30quL4QXeGjQIoj8kv5tFA2RgFS+Lmtcr
E/jv1F4yApHUq7u6tlYWK7JHen1YXWIWD35IY9ZYNW29OTa9+ZZ11YgX5A11VZ3h6hrISVW/bWEf
W98cMyRpWfWRYzsMsD7Ww4i8VSy3mKkXIbdwLhQdlB7jOkezOgYHun5jc2LSLk8XhqYFs2+l/7Jn
JaLMSgUsEjscrsraaknLVTePMZ/5a+jG9gUtyoKq70M2brXn2svUD9GnlnoLULr1tCFqQZcClXhz
G8Ov97bSKVg8TQQ376ieYIHG8MBzq7m9vbfRGCImwqCSbKd1eafLd4PbU/HPjm0TUtBjPr+XFrnE
aflpiWTr3lGyLqWfta8eJxmebzeSrDQTGDGIfqAr7IdMhHjiVhjdzrEaKgyhlzNTu+Lme1CnT84b
DJMWU7pXVd2kPXMdYbWh+Ri0oPVtSTBPM8Idh04b7SFpvK02l39QSALsVMEriG4H5PBlAd84okBi
rgpmRJgWHHUawlqqD5dWB5IW3uUIvOqGKyRvycKmbB9EDmeL/+Bs4w85iz6GaNfDI+CUyn1DipIG
xZUfRX5EN8XhMu1O3v9+ivcRiqeGUf/69b/+y+tfQenPXii5HiVhKpC8kp/NNrUBc0f8Iwvo9xY1
anc5G2Qot1TsbrLl4vvOzffv/h7N9DQbM1iT8rCvljf/9vav2CTfeYuqp+QswncUBeghCZlB9lfo
jxjUxQKdrzM0UaOSiVdtwaJdp/N6uUw+x9/4MTofTOD2mx3m9p3z63L6U2V0mZcwJcDD+Wl8h/1z
7NbloBZ1NlmmINczq0b7qiA4CtwYTA9JhcMODoMhvBA4XcRH+ht21sdSYANYhPxFUVczojjlrZA1
ipGgyyClINWOL17+zGcv5ldWe+SDW2i7O6wR5RYNaOt9atUZWHWe/8wPPp1Xsz0/4bDcOKDWx904
WHrIv3uh7zzTPByc71FUQqIGJvD71AbNPfi18eUGfBF0T4OElYPdyiFIaWw41D6i2mEbdrDbMujG
ZVstPjQTa2ZGcFJEPAKLcCcR1Bd++WSJLmozWySqLd1CHA3LDkKztv1JRLoNNJ0nby0Ophu1XoGm
j9+yacABSfZXMSKoUSECNVb7mHx3XC3heq60tibRXI6JfrZO6+WKx6bcq7F/wvz0WOUtno9iNtvs
5oKSTIPq1UJDEG9PsBspj5yL8IFoDNgVYA6ZQ/MIgc6axKFOw26GNRl4Oz4YK3J0a4gDlz0EEchU
45WP+KDosgagIXcnI6o0bcL9gXK/fpvU1f7AvJufejI3T1YUOHiJoNPrsjnS1WbdoXAh/BX35mxT
71/PMN08c1rDdI18kbzmsm+BOT/nwgOCVcYFjV03RlVE0iXYkTLucf55uMbQCnoQiYKy9+3gXpth
qY6LSHxYDQrqsqwHm8WgGHATP6JbY7DfDOiIDaCNgXVO8B8UOegr2frYDXBefNd/AIGHyWIEb9ql
bp4Uc3VZVwHes/XVZklqcn0AzXqGmMJmvF8hvrIzF8liWd5Xl9USsTxWDPgCGjo9ezdSGUmMammF
GoyaKmiYrgz0jC9MLauJwYAiTGF47GWSWYGCVlbl/ATmyF7usbqMrQPCmDRSw456WM+j5YWH/Z7m
uZx/LjvmS9qX0BgeWJBZsD804vOmjJc+dv+L/RUmlVc1uPh404y5oAfKyttTR52oNtBBrf42U8iO
9djdLrXOg4biF7mhRNHGD9r3NDcHc0xfo5e45XCSVMg7lZhUTUyfvzD7FvcSod1v0O3ubqijAhV9
FpCf8cWL4Qt77HgKUkNkn8aXDXWDpqksEMukTRbL5MOpYpF754ZSBaI00yUCMsL9tsKssbGwV1fI
DV9OqQvf/d2+nx93vppPEQ+HZtI6I/pcIQKrO21N5Fj75lHHh6aJmBb26O/vU46Q24KZGLMEfqxV
G+fYa/lCDtLNv7/7B2WG5jcheNmQlvQfb/+3S1rSuz2yWoU8qkuZgAs3RqmjhUFSS0xuj3pYXM6U
hvINanjrWdkRKfANfW0Jgo5I6bcUtGLJk0FL+I8qiHJYVQP36eD9C+zwtRrOlxJ1C/riJf+k/l8P
3UKdzjO6CXNCkYVbF9lAoUxs6s0izqFSLck8zcBG+BPaefQ0dp5x8NN2V8r1NgMVnFVCPdWSDYxM
2XM4wrM9e00l781dUUMziOOAdxyanNcUFEEObuoSwdkRY2lRobUA0x+jmIAGdLE2QH0KOnujaAE9
u+OMULnoGY8IgaHRHb9dFmsiO7X+NryUWCkXZjO6KcR7+TeEML18QP03KUGVn+MYJEGliBL1rNiW
8z4M4g7zGyG5SL9EJaIEYUN5jJL36+/68J9PNBXv19+LsYQCLJL93YZaxUkHoXEuVixsFzpEIcGi
sUbeawkGtCp6pe2CGhCivC9QWqmTdHgLMuI+/5yiOoEl0Cdtik2zTOhCdxdJL5VphTR//M7qQwJf
MTx7C1NJZgroiVM/9fl5MtYTS1ENFcnvOq8Wi9oXeGqUqarFQ9KTp2AkyWJ9mBv+e4yJKnti4ipp
B7ywnJlobwmFHFXSohsNgPO0S43C0qjGu30u7GhCUj0EaHNzVCxhHyw1PWrSqn4yc1PrWFRMiMJR
BM54RtH930XAILmbAAqcHvpzrU+NtQYxAHGdBBlKnJKLowkWwGVICA1wWSzRfw48Bi2/tcIEsGfA
flnMEiYv2rl4Tu2FVjg4OjmDmUesOkguCEOz937d8/R2a7+One4nI+qOAsX8ZTm/+MkIRVcMI2t5
RurTcX4x8h6QMv049z9lU2Bxl6tMbDYxhHzYUzE5OAwFGsTcxnAgXK/FBo1zzMCBtTBj+b6joB1J
v9Y9TV5Mp/ocU5oU89OFnRUFDaR2irHed70M6XK//BT78ns/aI/Tv0nQ5vIYmnw9oZnG9YORYx7d
jhhOKQPrWAqNBPhUZ8J5YX2eEUiq+soOemoYKnzrjzZMwiAtI30RAEHosIdTnyS9UzIeY3HeEL0w
eEFPVrlOedxeSiOblpAHqF9VMy98Zw22qH6EKcZZ7gHdP7KS0gwuSASVPMYTZzMTjwnm7JM/Z8K8
YwUjQw6T+ehhhD/xECYcrQJzQJOgCG3ZYE0kfd9rnyKYGytyxp8T1aopMfbCYPAQM/CjLGcHBbWv
2YdPzhQJI8AsgRRi/pkRVa2fx9YHJZ3+pljZvlOnNPwhQhHTSAiTIjRpH9cGncrlAh1bljYN1/Hv
RIPdlrOqANHUkz8YYwqD4VCTLfCF0HP6C8Fh5TK/q+aURONnL5Av/wT+g7O02WL40UtkafDd7KrY
1ZIZiS+D5CKh2HkQhjYHOFMb9vEikbmka+HIXXSBUDYaph+Vperbcowmfer5+Us5ODSyhro7Ntqp
ylRxgGTq/qQRAVjFo3tWJ/Rvj6F1pRzPpelLjP4VzL0R8YvV5bxI7keIX9aEiNnXSkGWtd05GhXG
bcrsAamO8f73e6f3xhpSQTwdTRWMnRhH11YSlEAYFmhJ35Zr+FNlq1KZ7cbWOwb1tEN+6yn0NPva
1vH5jhIGDGmzpVt/PO4FrJuHT+uUSdgLfbHzrEdxQSFHITXXLcgC99UIslD+Mgvu9Km/PLFfOah5
eZM77Z1Iwd7rfP+kfh8xaNwTTp/0xeM71e0090o9yooz5veffdWh2Wp9bNmFB1uKeV4/1OW999Iz
igIo8ZzMkFCxHurA0TfwvfPSzKZs4lDeS9X7Kq2Rs+Y9Ijzhstam6Q069fZFtawTRtwe+rJKD26k
y+ISNd61cttzwiV6L/WQ5MTW8nyY9foqgJyic8VBKTqERW/g2DRPaeSLibBVT/hWMa7th89xRZor
i3wo1qThTYXfYWMYeXdXlhjtdy+m3ndrUIox+7ViSsooQoaMuwrUf3zsif6EOT/dmetIP9bR4Qor
Znt8X8QRF6TF44WGbxZQLcZ4LkPCqlpXq2LpKr7eKk/tGRXC7FBb0DDxAv3DoSZgxxlGZOAU0dtw
stDh0n1b7jDl6fqjFcBI+igL/+uPZbpCPGq57jIOEeYjkoVCMJaZVFPM8kFl4O9I1JKjJ+JJTF4l
P/bS5nGs8IuIR0yJRSRaEILk/b5Fj5v0vsHMArguCFKvJ10tVq/tAu1ZK1etaXH65F8Z3JIx42pz
h1d85XoUaZrHMhleQuWdGEdlekaOiVpPMzIuM9Eh2o61PLpOHF6HiBjYSzKoTs6l2bA2/vqcsCb+
upw3L4yOkW1dmT9hefwlGg0iBdx10kX8MYiqsKu2liYe8/0qDVO9CgBSl9XlcI1/0PqxPk8KaJr1
jw49+g8R6zQkvm79ViDgn6cKEQ4njbKip7CNU1hGsG1e78XRDtsGpw8NRlj9bNeLgNQ5gHVVX/XX
17154QDmFDgH8lX0PPq0udflr3CTmdgsdPeSz78v9lw4JLuCYctYV3DjhEMVZmJomPYz9SjEofPn
T6Dzd7TX/1yE8rxqijSh4R5EznFuX+HqsQdl8h5u2fguO6hxYZ8lHjGRJmTnRTf9/on7nci2+Aio
rDvt4aUfHR5Cuu1ir3aWrh1dJG1a+FLPPHE4jlpYUBKmUS+LZnKOtNzQurdw9Iw0cwgkyh9NIY/3
GIle24+m8SSe1qgrHF9faGVFn7WqxE9wBOE6NRqTqP8cFUo9ptfCaK6nGYckkQzGLSqmd012aD4u
11M98dSOUtwDwS7ghr9dVft9cInK8Q3uwsZTRNYpjHe1uAp+bun5cxkOZQ7vTZsKxk8k9eVcVfrc
yJRft03cDyMTR3dBM7lfwM/8cjGgWHfkNhFrxtuP312PFE2fMrKTAmW9dk9AEmlDDeaTmn88VYq7
GF19kJhd19EODlW0/aA23Ub2IbXrSTh8fPnccM7mLW+Iy9zVzqxh7nTMjRqbDJTqueM8gSM1Xmd/
xpHqzecPVThCZKzN/MoyJeDb2z6pnnFOpWISsQQ7J7EGd4A5B+UnFVXIljCQp9X39PU5HnaqN1Ks
bofB+blYAamhc6pnH0rrorYreOQyLevyTmpN0BhKMX60HuLCH6Fc7p0DHruys/74ZRb6Z9zzGXMz
KJ3C9zZg99XailWJVR4kT6p2HlST4dseAuUWeOm6SnwXhFfTvJs3iPr4e+fmPw/D/wOwm8ma
"""

import sys
import base64
import zlib

class DictImporter(object):
    def __init__(self, sources):
        self.sources = sources

    def find_module(self, fullname, path=None):
        if fullname == "argparse" and sys.version_info >= (2,7):
            # we were generated with <python2.7 (which pulls in argparse)
            # but we are running now on a stdlib which has it, so use that.
            return None
        if fullname in self.sources:
            return self
        if fullname + '.__init__' in self.sources:
            return self
        return None

    def load_module(self, fullname):
        # print "load_module:",  fullname
        from types import ModuleType
        try:
            s = self.sources[fullname]
            is_pkg = False
        except KeyError:
            s = self.sources[fullname + '.__init__']
            is_pkg = True

        co = compile(s, fullname, 'exec')
        module = sys.modules.setdefault(fullname, ModuleType(fullname))
        module.__file__ = "%s/%s" % (__file__, fullname)
        module.__loader__ = self
        if is_pkg:
            module.__path__ = [fullname]

        do_exec(co, module.__dict__)
        return sys.modules[fullname]

    def get_source(self, name):
        res = self.sources.get(name)
        if res is None:
            res = self.sources.get(name + '.__init__')
        return res

if __name__ == "__main__":
    if sys.version_info >= (3, 0):
        exec("def do_exec(co, loc): exec(co, loc)\n")
        import pickle
        sources = sources.encode("ascii") # ensure bytes
        sources = pickle.loads(zlib.decompress(base64.decodebytes(sources)))
    else:
        import cPickle as pickle
        exec("def do_exec(co, loc): exec co in loc\n")
        sources = pickle.loads(zlib.decompress(base64.decodestring(sources)))

    importer = DictImporter(sources)
    sys.meta_path.insert(0, importer)

    entry = "import py; raise SystemExit(py.test.cmdline.main())"
    do_exec(entry, locals())
