# Supplementary material for: A decade of genomic history for healthcare-associated Enterococcus faecium in the United Kingdom and Ireland
Source: Genome Res. 2016 Oct;26(10):1388–96. doi: 10.1101/gr.204024.116 (PMC5052055; doi:10.1101/gr.204024.116)
Supplement: Supplemental Material [file supp_gr.204024.116_Supplemental_File_S2.zip › remove_blocks_from_aln-master/tests/test_data/small_test.tab]

FT CDS 10..500
FT /note="this is not real"
FT CDS complement(1000..2000)
FT /note="is anything real"
FT misc_feature 5070..5095
FT /note="26 bp;mummer_exact"
FT misc_feature 8163..8182
FT /note="20 bp;mummer_exact"
FT misc_feature 9569..9588
FT /note="20 bp;mummer_exact"
