# Supplementary material for: A decade of genomic history for healthcare-associated Enterococcus faecium in the United Kingdom and Ireland
Source: Genome Res. 2016 Oct;26(10):1388–96. doi: 10.1101/gr.204024.116 (PMC5052055; doi:10.1101/gr.204024.116)
Supplement: Supplemental Material [file supp_gr.204024.116_Supplemental_File_S2.zip › remove_blocks_from_aln-master/tests/test_data/test_run4.exp]

>reference
AGA-----CGTCTGNNNNNNNNNNNTCATNNNNNNNNNNNNNNNNNNNNNNNNNNNNNNNCGCCAGCAGCNNNNNNNNNNNNNNNNGAATGTGATCAATT
>10060_5#12
AGAGATTACGTCTGNNNNNNNNNNNTCATNNNNNNNNNNNNNNNNNNNNNNNNNNNNNNNCGCCAGCAGCNNNNNNNNNNNNNNNNGAATGTGATCAATT
>10060_5#1
NNNNNNNNNNNNNNNNNNNNNNNNNNNNNNNNNNNNNNNNNNNNNNNNNNNNNNNNNNNNNNNNNNNNNNNNNNNNNNNNNNNNNNGAATGTGATCAATT
>10060_5#10
AGAGATTACGTCTGNNNNNNNNNNNTCATNNNNNNNNNNNNNNNNNNNNNNNNNNNNNNNCGCCAGCAGCNNNNNNNNNNNNNNNNGAATGTGATCAATT
>10060_5#11
NNNNNNNNNNNCTGNNNNNNNNNNNTCATNNNNNNNNNNNNNNNNNNNNNNNNNNNNNNNCGCCAGCAGCNNNNNNNNNNNNNNNNGAATGTGATCAATT
